# Supplementary material for: EndoBind detects endogenous protein-protein interactions in real time
Source: Commun Biol. 2021 Sep 15;4:1085. doi: 10.1038/s42003-021-02600-5 (PMC8443649; doi:10.1038/s42003-021-02600-5)
Supplement: Supplementary file 4 — Supplementary Data 1 [file 42003_2021_2600_MOESM4_ESM.xlsx]

## Sheet: Figure 1B
Compound	reagent	Signal-background	AVG DMSO-bkg ALL	Normalized signal		AVG	STDEV		% normalized	AVG	STDEV
SFN	NanoGlo Lyse	1606.03	801.256	2.00439		2.08082	0.227988		200.439	208.082	22.7988
SFN	NanoGlo Lyse	1480.54	801.256	1.84777					184.777
SFN	NanoGlo Lyse	1915.25	801.256	2.39031					239.031
SFN	NanoGlo Live	1492.5	563.667	2.64785		2.12173	0.375178		264.785	212.173	37.5178
SFN	NanoGlo Live	1081.18	563.667	1.91812					191.812
SFN	NanoGlo Live	1014.15	563.667	1.79921					179.921
SFN	MT cell viability	221.846	120.663	1.83855		1.90994	0.123889		183.855	190.994	12.3889
SFN	MT cell viability	218.046	120.663	1.80706					180.706
SFN	MT cell viability	251.486	120.663	2.0842					208.42
compound 7	NanoGlo Lyse	146.929	801.256	0.183373		0.18819	0.00348243		-81.6627	-81.181	0.348243
compound 7	NanoGlo Lyse	152.009	801.256	0.189713					-81.0287
compound 7	NanoGlo Lyse	153.429	801.256	0.191485					-80.8515
compound 7	NanoGlo Live	40.7425	563.667	0.0722812		0.0706549	0.00122677		-92.7719	-92.9345	0.122677
compound 7	NanoGlo Live	39.6625	563.667	0.0703652					-92.9635
compound 7	NanoGlo Live	39.0725	563.667	0.0693185					-93.0682
compound 7	MT cell viability	21.8456	120.663	0.181046		0.17577	0.006436		-81.8954	-82.423	0.6436
compound 7	MT cell viability	20.1156	120.663	0.166709					-83.3291
compound 7	MT cell viability	21.6656	120.663	0.179555					-82.0445

## Sheet: Figure 1C
time point	compound	Signal	AVG DMSO	norm signal		AVG	STDEV
0.01	SFN	247.333	238.774	1.03585		0.979456	0.0734018
0.01	SFN	237.306	238.774	0.993854
0.01	SFN	218.278	238.774	0.914163
0.01	SFN	277.556	238.774	1.16242
0.01	SFN	220.361	238.774	0.922887
0.01	SFN	241.75	238.774	1.01247
0.01	SFN	229.556	238.774	0.961396
0.01	SFN	240.194	238.774	1.00595
0.01	SFN	219.028	238.774	0.917304
0.01	SFN	208.139	238.774	0.8717
0.01	SFN	242.278	238.774	1.01468
0.01	SFN	224.639	238.774	0.940804
0.1	SFN	198.917	181.089	1.09845		1.04473	0.0509238
0.1	SFN	191.111	181.089	1.05534
0.1	SFN	179.611	181.089	0.991839
0.1	SFN	201.5	181.089	1.11271
0.1	SFN	177.917	181.089	0.982484
0.1	SFN	197.444	181.089	1.09032
0.1	SFN	183.583	181.089	1.01377
0.1	SFN	173.528	181.089	0.958248
0.1	SFN	186.167	181.089	1.02804
0.1	SFN	191.667	181.089	1.05841
0.1	SFN	202.694	181.089	1.11931
0.1	SFN	186.139	181.089	1.02789
0.4	SFN	274.917	211.331	1.30088		1.20524	0.069065
0.4	SFN	259.667	211.331	1.22872
0.4	SFN	232.806	211.331	1.10162
0.4	SFN	278.833	211.331	1.31941
0.4	SFN	248.528	211.331	1.17601
0.4	SFN	269.417	211.331	1.27486
0.4	SFN	261.083	211.331	1.23542
0.4	SFN	255.917	211.331	1.21098
0.4	SFN	235.056	211.331	1.11226
0.4	SFN	244.528	211.331	1.15708
0.4	SFN	257.361	211.331	1.21781
0.4	SFN	238.333	211.331	1.12777
0.6	SFN	208.694	183.793	1.13548		1.14937	0.0916862
0.6	SFN	212.389	183.793	1.15559
0.6	SFN	184.667	183.793	1.00476
0.6	SFN	222.917	183.793	1.21287
0.6	SFN	186.389	183.793	1.01413
0.6	SFN	224.5	183.793	1.22148
0.6	SFN	193.556	183.793	1.05312
0.6	SFN	201.861	183.793	1.09831
0.6	SFN	213.083	183.793	1.15937
0.6	SFN	223.278	183.793	1.21484
0.6	SFN	245.389	183.793	1.33514
0.6	SFN	218.222	183.793	1.18733
1	SFN	218.972	150.189	1.45798		1.35128	0.0861587
1	SFN	211.167	150.189	1.40601
1	SFN	178.083	150.189	1.18573
1	SFN	216.056	150.189	1.43856
1	SFN	185.028	150.189	1.23197
1	SFN	214.583	150.189	1.42876
1	SFN	191.833	150.189	1.27728
1	SFN	208.306	150.189	1.38696
1	SFN	189.361	150.189	1.26082
1	SFN	205.083	150.189	1.3655
1	SFN	212.722	150.189	1.41636
1	SFN	204.167	150.189	1.3594
1.5	SFN	206.611	95.9801	2.15264		1.45499	0.272012
1.5	SFN	167.444	95.9801	1.74457
1.5	SFN	128.611	95.9801	1.33998
1.5	SFN	132.111	95.9801	1.37644
1.5	SFN	128.139	95.9801	1.33506
1.5	SFN	121.722	95.9801	1.2682
1.5	SFN	116.167	95.9801	1.21032
1.5	SFN	136.583	95.9801	1.42303
1.5	SFN	105.722	95.9801	1.1015
1.5	SFN	161.806	95.9801	1.68583
1.5	SFN	140.556	95.9801	1.46443
1.5	SFN	130.333	95.9801	1.35792
2	SFN	189.417	71.7941	2.63834		2.06287	0.630537
2	SFN	217.167	71.7941	3.02486
2	SFN	193.889	71.7941	2.70063
2	SFN	207.389	71.7941	2.88866
2	SFN	168.028	71.7941	2.34042
2	SFN	114.889	71.7941	1.60026
2	SFN	108.944	71.7941	1.51745
2	SFN	154.028	71.7941	2.14541
2	SFN	98.194	71.7941	1.36772
2	SFN	144.056	71.7941	2.00652
2	SFN	103.194	71.7941	1.43736
2	SFN	78.028	71.7941	1.08683
3	SFN	173.028	36.5765	4.73058		3.28136	0.911109
3	SFN	171.194	36.5765	4.68044
3	SFN	123.333	36.5765	3.37192
3	SFN	161.528	36.5765	4.41617
3	SFN	105.389	36.5765	2.88133
3	SFN	124.583	36.5765	3.40609
3	SFN	101.75	36.5765	2.78184
3	SFN	132.111	36.5765	3.61191
3	SFN	104.75	36.5765	2.86386
3	SFN	94.056	36.5765	2.57149
3	SFN	60.944	36.5765	1.66621
3	SFN	87.583	36.5765	2.39452
24	SFN	164.944	105.717	1.56023		1.32584	0.120036
24	SFN	139.917	105.717	1.3235
24	SFN	135.028	105.717	1.27725
24	SFN	135.861	105.717	1.28513
24	SFN	136.833	105.717	1.29433
24	SFN	145.556	105.717	1.37684
24	SFN	130.889	105.717	1.2381
24	SFN	110.75	105.717	1.0476
24	SFN	140.944	105.717	1.33321
24	SFN	151.972	105.717	1.43753
24	SFN	151.778	105.717	1.43569
24	SFN	137.5	105.717	1.30064
0.01	compound 7	243.444	238.774	1.01956		0.977652	0.0629971
0.01	compound 7	255.167	238.774	1.06866
0.01	compound 7	256.944	238.774	1.0761
0.01	compound 7	224.806	238.774	0.941503
0.01	compound 7	220.528	238.774	0.923586
0.01	compound 7	234.444	238.774	0.981868
0.01	compound 7	218.333	238.774	0.914394
0.01	compound 7	214.278	238.774	0.897411
0.01	compound 7	235.361	238.774	0.985708
0.01	compound 7	227.417	238.774	0.952438
0.01	compound 7	254.056	238.774	1.064
0.01	compound 7	216.472	238.774	0.9066
0.1	compound 7	53.306	181.089	0.294364		0.284532	0.0194949
0.1	compound 7	60.861	181.089	0.336084
0.1	compound 7	51.417	181.089	0.283932
0.1	compound 7	53.139	181.089	0.293442
0.1	compound 7	49.861	181.089	0.27534
0.1	compound 7	51.806	181.089	0.286081
0.1	compound 7	45.639	181.089	0.252025
0.1	compound 7	50.139	181.089	0.276875
0.1	compound 7	50.972	181.089	0.281475
0.1	compound 7	51.806	181.089	0.286081
0.1	compound 7	51.917	181.089	0.286693
0.1	compound 7	47.444	181.089	0.261993
0.4	compound 7	36.806	211.331	0.174163		0.172714	0.0166288
0.4	compound 7	40.444	211.331	0.191377
0.4	compound 7	30.861	211.331	0.146031
0.4	compound 7	41.306	211.331	0.195456
0.4	compound 7	38.611	211.331	0.182704
0.4	compound 7	33.583	211.331	0.158912
0.4	compound 7	33.639	211.331	0.159177
0.4	compound 7	40.833	211.331	0.193218
0.4	compound 7	40.25	211.331	0.190459
0.4	compound 7	35.333	211.331	0.167193
0.4	compound 7	33.361	211.331	0.157861
0.4	compound 7	32.972	211.331	0.156021
0.6	compound 7	29.722	183.793	0.161715		0.174398	0.0126705
0.6	compound 7	33.056	183.793	0.179855
0.6	compound 7	32	183.793	0.174109
0.6	compound 7	29.778	183.793	0.162019
0.6	compound 7	31.194	183.793	0.169724
0.6	compound 7	35.278	183.793	0.191944
0.6	compound 7	35.111	183.793	0.191036
0.6	compound 7	35.444	183.793	0.192848
0.6	compound 7	32.306	183.793	0.175774
0.6	compound 7	28.528	183.793	0.155218
0.6	compound 7	30.167	183.793	0.164136
1	compound 7	26	150.189	0.173116		0.155949	0.0106932
1	compound 7	22.417	150.189	0.149259
1	compound 7	21.778	150.189	0.145004
1	compound 7	23.583	150.189	0.157022
1	compound 7	21.306	150.189	0.141862
1	compound 7	20.944	150.189	0.139451
1	compound 7	24.111	150.189	0.160538
1	compound 7	24.028	150.189	0.159985
1	compound 7	25.139	150.189	0.167383
1	compound 7	25.278	150.189	0.168308
1	compound 7	23.056	150.189	0.153514
1	compound 7	22.389	150.189	0.149072
1.5	compound 7	14.917	95.9801	0.155418		0.178785	0.0239595
1.5	compound 7	16.028	95.9801	0.166993
1.5	compound 7	16.167	95.9801	0.168441
1.5	compound 7	15.889	95.9801	0.165545
1.5	compound 7	17.333	95.9801	0.180589
1.5	compound 7	17.389	95.9801	0.181173
1.5	compound 7	20.722	95.9801	0.215899
1.5	compound 7	21.917	95.9801	0.228349
1.5	compound 7	17.917	95.9801	0.186674
1.5	compound 7	18.75	95.9801	0.195353
1.5	compound 7	15.25	95.9801	0.158887
1.5	compound 7	13.639	95.9801	0.142102
2	compound 7	15.833	71.7941	0.220534		0.190777	0.0320911
2	compound 7	14.5	71.7941	0.201967
2	compound 7	17.222	71.7941	0.239881
2	compound 7	13.75	71.7941	0.19152
2	compound 7	11.75	71.7941	0.163663
2	compound 7	13.611	71.7941	0.189584
2	compound 7	13.917	71.7941	0.193846
2	compound 7	17.778	71.7941	0.247625
2	compound 7	13.389	71.7941	0.186492
2	compound 7	11.694	71.7941	0.162883
2	compound 7	10.944	71.7941	0.152436
2	compound 7	9.972	71.7941	0.138897
3	compound 7	9.306	36.5765	0.254426		0.274352	0.0538276
3	compound 7	7	36.5765	0.19138
3	compound 7	10	36.5765	0.2734
3	compound 7	9.111	36.5765	0.249094
3	compound 7	8.75	36.5765	0.239225
3	compound 7	13.417	36.5765	0.36682
3	compound 7	11.528	36.5765	0.315175
3	compound 7	13.611	36.5765	0.372124
3	compound 7	9.528	36.5765	0.260495
3	compound 7	10	36.5765	0.2734
3	compound 7	7.389	36.5765	0.202015
3	compound 7	10.778	36.5765	0.29467
24	compound 7	15.611	105.717	0.147667		0.204401	0.197936
24	compound 7	15.306	105.717	0.144782
24	compound 7	90.806	105.717	0.85895
24	compound 7	17.889	105.717	0.169215
24	compound 7	17.583	105.717	0.166321
24	compound 7	16.583	105.717	0.156862
24	compound 7	12.111	105.717	0.11456
24	compound 7	16.194	105.717	0.153182
24	compound 7	14.556	105.717	0.137688
24	compound 7	15.194	105.717	0.143723
24	compound 7	13.111	105.717	0.124019
24	compound 7	14.361	105.717	0.135843
0.01	DMSO	233.861	238.774	0.979426		1.01342	0.0771048
0.01	DMSO	234.389	238.774	0.981637
0.01	DMSO	243.5	238.774	1.01979
0.01	DMSO	233.056	238.774	0.976054
0.01	DMSO	286.028	238.774	1.1979
0.01	DMSO	227.889	238.774	0.954415
0.01	DMSO	222.333	238.774	0.931146
0.01	DMSO	244.694	238.774	1.0248
0.01	DMSO	228.194	238.774	0.955692
0.01	DMSO	237.833	238.774	0.996061
0.01	DMSO	269.972	238.774	1.13066
0.01	DMSO	252.417	238.774	1.05714
0.1	DMSO	182.083	181.089	1.00549		0.966401	0.0521176
0.1	DMSO	170.194	181.089	0.939837
0.1	DMSO	164.111	181.089	0.906246
0.1	DMSO	175.278	181.089	0.967912
0.1	DMSO	161.194	181.089	0.890138
0.1	DMSO	167.556	181.089	0.925269
0.1	DMSO	167.333	181.089	0.924038
0.1	DMSO	192.111	181.089	1.06087
0.1	DMSO	188.722	181.089	1.04215
0.1	DMSO	179.528	181.089	0.991381
0.1	DMSO	181.833	181.089	1.00411
0.1	DMSO	170.111	181.089	0.939379
0.4	DMSO	203.917	211.331	0.964917		0.945758	0.0465698
0.4	DMSO	193.639	211.331	0.916282
0.4	DMSO	193.083	211.331	0.913651
0.4	DMSO	197.333	211.331	0.933762
0.4	DMSO	184.111	211.331	0.871197
0.4	DMSO	194.722	211.331	0.921407
0.4	DMSO	211.556	211.331	1.00106
0.4	DMSO	202.611	211.331	0.958737
0.4	DMSO	223.5	211.331	1.05758
0.4	DMSO	198.306	211.331	0.938366
0.4	DMSO	203.583	211.331	0.963336
0.4	DMSO	192.056	211.331	0.908792
0.6	DMSO	190.444	183.793	1.03619		0.963494	0.0626259
0.6	DMSO	174.833	183.793	0.95125
0.6	DMSO	171.556	183.793	0.93342
0.6	DMSO	166	183.793	0.903191
0.6	DMSO	189	183.793	1.02833
0.6	DMSO	173.944	183.793	0.946413
0.6	DMSO	169.333	183.793	0.921325
0.6	DMSO	198.667	183.793	1.08093
0.6	DMSO	190.778	183.793	1.03801
0.6	DMSO	164.917	183.793	0.897298
0.6	DMSO	173.5	183.793	0.943998
0.6	DMSO	162.028	183.793	0.881579
1	DMSO	141.75	150.189	0.943813		0.951349	0.0389435
1	DMSO	136.528	150.189	0.909043
1	DMSO	144.139	150.189	0.959719
1	DMSO	138.833	150.189	0.924391
1	DMSO	143.139	150.189	0.953061
1	DMSO	136.083	150.189	0.90608
1	DMSO	148.194	150.189	0.986719
1	DMSO	155.5	150.189	1.03536
1	DMSO	141.083	150.189	0.939372
1	DMSO	150.25	150.189	1.00041
1	DMSO	135.222	150.189	0.900347
1	DMSO	143.861	150.189	0.957868
1.5	DMSO	105.028	95.9801	1.09427		0.984192	0.079675
1.5	DMSO	89.083	95.9801	0.92814
1.5	DMSO	84.333	95.9801	0.878651
1.5	DMSO	97.083	95.9801	1.01149
1.5	DMSO	90.944	95.9801	0.947529
1.5	DMSO	85.972	95.9801	0.895727
1.5	DMSO	107.861	95.9801	1.12378
1.5	DMSO	98.056	95.9801	1.02163
1.5	DMSO	102.694	95.9801	1.06995
1.5	DMSO	97.222	95.9801	1.01294
1.5	DMSO	89.417	95.9801	0.93162
1.5	DMSO	85.861	95.9801	0.894571
1.5	DMSO	85.556	95.9801	0.891393
1.5	DMSO	91.361	95.9801	0.951874
2	DMSO	83.944	71.7941	1.16923		1.02028	0.137661
2	DMSO	75.028	71.7941	1.04504
2	DMSO	79.778	71.7941	1.11121
2	DMSO	86.694	71.7941	1.20754
2	DMSO	68	71.7941	0.947153
2	DMSO	57.278	71.7941	0.79781
2	DMSO	62.306	71.7941	0.867843
2	DMSO	66.278	71.7941	0.923168
2	DMSO	62.417	71.7941	0.869389
2	DMSO	70.417	71.7941	0.980819
2	DMSO	78.556	71.7941	1.09418
2	DMSO	88.306	71.7941	1.22999
3	DMSO	33.444	36.5765	0.914357		0.903863	0.0700764
3	DMSO	37.778	36.5765	1.03285
3	DMSO	37.222	36.5765	1.01765
3	DMSO	30.25	36.5765	0.827034
3	DMSO	32.028	36.5765	0.875644
3	DMSO	31.417	36.5765	0.858939
3	DMSO	31.222	36.5765	0.853608
3	DMSO	34.306	36.5765	0.937925
3	DMSO	34.667	36.5765	0.947794
3	DMSO	28.694	36.5765	0.784493
3	DMSO	33.472	36.5765	0.915123
3	DMSO	32.222	36.5765	0.880948
24	DMSO	120.694	105.717	1.14167		1.08298	0.117756
24	DMSO	117.556	105.717	1.11198
24	DMSO	125.139	105.717	1.18371
24	DMSO	121.25	105.717	1.14693
24	DMSO	136.028	105.717	1.28671
24	DMSO	123.417	105.717	1.16742
24	DMSO	113.278	105.717	1.07152
24	DMSO	107.528	105.717	1.01713
24	DMSO	90.5	105.717	0.856056
24	DMSO	99.111	105.717	0.937509
24	DMSO	104.889	105.717	0.992164
24	DMSO	99.417	105.717	0.940403
5	SFN	422.944	262.808	1.60933		1.57228	0.368607
5	SFN	284	262.808	1.08064
5	SFN	323.444	262.808	1.23072
5	SFN	295.917	262.808	1.12598
5	SFN	565.139	262.808	2.15039
5	SFN	510.528	262.808	1.94259
5	SFN	430.278	262.808	1.63723
5	SFN	473.417	262.808	1.80138
8	SFN	377.278	192.304	1.96189		1.48958	0.412769
8	SFN	175.25	192.304	0.911319
8	SFN	203.083	192.304	1.05605
8	SFN	205.944	192.304	1.07093
8	SFN	408.056	192.304	2.12193
8	SFN	295.5	192.304	1.53663
8	SFN	308.111	192.304	1.60221
8	SFN	318.389	192.304	1.65566
5	compound 7	68.361	262.808	0.260117		0.257053	0.0234033
5	compound 7	68.333	262.808	0.260011
5	compound 7	57.778	262.808	0.219849
5	compound 7	64.556	262.808	0.245639
5	compound 7	67	262.808	0.254939
5	compound 7	74.889	262.808	0.284957
5	compound 7	61.611	262.808	0.234433
5	compound 7	77.917	262.808	0.296479
8	compound 7	61.944	192.304	0.322115		0.29377	0.0274807
8	compound 7	52.028	192.304	0.270551
8	compound 7	49.278	192.304	0.256251
8	compound 7	53.444	192.304	0.277914
8	compound 7	56	192.304	0.291206
8	compound 7	57.167	192.304	0.297274
8	compound 7	55.111	192.304	0.286583
8	compound 7	66.972	192.304	0.348261
5	DMSO	244.306	262.808	0.929598		1.06427	0.115183
5	DMSO	294.778	262.808	1.12165
5	DMSO	319.25	262.808	1.21476
5	DMSO	259.111	262.808	0.985932
5	DMSO	264.889	262.808	1.00792
5	DMSO	312.722	262.808	1.18992
5	DMSO	283.417	262.808	1.07842
5	DMSO	275.278	262.808	1.04745
5	DMSO	229.222	262.808	0.872203
5	DMSO	298.722	262.808	1.13665
5	DMSO	247.611	262.808	0.942174
5	DMSO	327.083	262.808	1.24457
8	DMSO	188.472	192.304	0.980074		1.00586	0.0898038
8	DMSO	171.306	192.304	0.890809
8	DMSO	190.417	192.304	0.990189
8	DMSO	203.944	192.304	1.06053
8	DMSO	206.75	192.304	1.07512
8	DMSO	207.5	192.304	1.07902
8	DMSO	196.972	192.304	1.02428
8	DMSO	192.889	192.304	1.00304
8	DMSO	164.111	192.304	0.853395
8	DMSO	189.889	192.304	0.987443
8	DMSO	177.611	192.304	0.923596
8	DMSO	231.306	192.304	1.20282

## Sheet: Figure 1D
signal	Compound	concentration (uM)	Cell number	AVG DMSO all	norm signal	Keap1	NRF2	AVG	STDEV
358.889	DMSO	0	10k	345.535	1.03865	Keap1-Big	Small-NRF2-D29H	1	0.147624
342.778	DMSO	0	10k	345.535	0.992022	Keap1-Big	Small-NRF2-D29H
327.194	DMSO	0	10k	345.535	0.946921	Keap1-Big	Small-NRF2-D29H
311.417	DMSO	0	10k	345.535	0.901261	Keap1-Big	Small-NRF2-D29H
318.778	DMSO	0	10k	345.535	0.922564	Keap1-Big	Small-NRF2-D29H
341.444	DMSO	0	10k	345.535	0.988161	Keap1-Big	Small-NRF2-D29H
345.25	DMSO	0	10k	345.535	0.999176	Keap1-Big	Small-NRF2-D29H
341.667	DMSO	0	10k	345.535	0.988806	Keap1-Big	Small-NRF2-D29H
349.75	DMSO	0	10k	345.535	1.0122	Keap1-Big	Small-NRF2-D29H
306.778	DMSO	0	10k	345.535	0.887835	Keap1-Big	Small-NRF2-D29H
246.222	DMSO	0	10k	345.535	0.712582	Keap1-Big	Small-NRF2-D29H
364.694	DMSO	0	10k	345.535	1.05545	Keap1-Big	Small-NRF2-D29H
356.139	DMSO	0	10k	345.535	1.03069	Keap1-Big	Small-NRF2-D29H
361.917	DMSO	0	10k	345.535	1.04741	Keap1-Big	Small-NRF2-D29H
282.056	DMSO	0	10k	345.535	0.816288	Keap1-Big	Small-NRF2-D29H
393.25	DMSO	0	10k	345.535	1.13809	Keap1-Big	Small-NRF2-D29H
408.194	DMSO	0	10k	345.535	1.18134	Keap1-Big	Small-NRF2-D29H
294.694	DMSO	0	10k	345.535	0.852864	Keap1-Big	Small-NRF2-D29H
384.389	DMSO	0	10k	345.535	1.11245	Keap1-Big	Small-NRF2-D29H
264.611	DMSO	0	10k	345.535	0.765801	Keap1-Big	Small-NRF2-D29H
249.778	DMSO	0	10k	345.535	0.722874	Keap1-Big	Small-NRF2-D29H
357.639	DMSO	0	10k	345.535	1.03503	Keap1-Big	Small-NRF2-D29H
413.917	DMSO	0	10k	345.535	1.1979	Keap1-Big	Small-NRF2-D29H
359.639	DMSO	0	10k	345.535	1.04082	Keap1-Big	Small-NRF2-D29H
272.444	DMSO	0	10k	345.535	0.788471	Keap1-Big	Small-NRF2-D29H
407.167	DMSO	0	10k	345.535	1.17837	Keap1-Big	Small-NRF2-D29H
305.389	DMSO	0	10k	345.535	0.883816	Keap1-Big	Small-NRF2-D29H
343.278	DMSO	0	10k	345.535	0.993469	Keap1-Big	Small-NRF2-D29H
353.222	DMSO	0	10k	345.535	1.02225	Keap1-Big	Small-NRF2-D29H
431.944	DMSO	0	10k	345.535	1.25007	Keap1-Big	Small-NRF2-D29H
413.417	DMSO	0	10k	345.535	1.19646	Keap1-Big	Small-NRF2-D29H
449.167	DMSO	0	10k	345.535	1.29992	Keap1-Big	Small-NRF2-D29H
307.111	compound 7	0.0001	10k	345.535	0.888799	Keap1-Big	Small-NRF2-D29H	1.08943	0.12434
389.75	compound 7	0.0001	10k	345.535	1.12796	Keap1-Big	Small-NRF2-D29H
384.056	compound 7	0.0001	10k	345.535	1.11148	Keap1-Big	Small-NRF2-D29H
424.833	compound 7	0.0001	10k	345.535	1.22949	Keap1-Big	Small-NRF2-D29H
339.611	compound 7	0.0004	10k	345.535	0.982856	Keap1-Big	Small-NRF2-D29H	0.957554	0.131304
267.806	compound 7	0.0004	10k	345.535	0.775048	Keap1-Big	Small-NRF2-D29H
321.25	compound 7	0.0004	10k	345.535	0.929718	Keap1-Big	Small-NRF2-D29H
394.806	compound 7	0.0004	10k	345.535	1.14259	Keap1-Big	Small-NRF2-D29H
305.389	compound 7	0.0012	10k	345.535	0.883816	Keap1-Big	Small-NRF2-D29H	0.962337	0.0723771
370.528	compound 7	0.0012	10k	345.535	1.07233	Keap1-Big	Small-NRF2-D29H
315.639	compound 7	0.0012	10k	345.535	0.91348	Keap1-Big	Small-NRF2-D29H
338.528	compound 7	0.0012	10k	345.535	0.979722	Keap1-Big	Small-NRF2-D29H
257.444	compound 7	0.0037	10k	345.535	0.74506	Keap1-Big	Small-NRF2-D29H	0.675362	0.108426
177.194	compound 7	0.0037	10k	345.535	0.512811	Keap1-Big	Small-NRF2-D29H
223.278	compound 7	0.0037	10k	345.535	0.646181	Keap1-Big	Small-NRF2-D29H
275.528	compound 7	0.0037	10k	345.535	0.797396	Keap1-Big	Small-NRF2-D29H
193.528	compound 7	0.011	10k	345.535	0.560083	Keap1-Big	Small-NRF2-D29H	0.567076	0.0273116
207.111	compound 7	0.011	10k	345.535	0.599393	Keap1-Big	Small-NRF2-D29H
181.889	compound 7	0.011	10k	345.535	0.526399	Keap1-Big	Small-NRF2-D29H
201.25	compound 7	0.011	10k	345.535	0.582431	Keap1-Big	Small-NRF2-D29H
111.944	compound 7	0.033	10k	345.535	0.323973	Keap1-Big	Small-NRF2-D29H	0.348795	0.0342612
105.889	compound 7	0.033	10k	345.535	0.30645	Keap1-Big	Small-NRF2-D29H
133.472	compound 7	0.033	10k	345.535	0.386277	Keap1-Big	Small-NRF2-D29H
130.778	compound 7	0.033	10k	345.535	0.37848	Keap1-Big	Small-NRF2-D29H
93.194	compound 7	0.1	10k	345.535	0.269709	Keap1-Big	Small-NRF2-D29H	0.297124	0.0295365
92.194	compound 7	0.1	10k	345.535	0.266815	Keap1-Big	Small-NRF2-D29H
109.611	compound 7	0.1	10k	345.535	0.317221	Keap1-Big	Small-NRF2-D29H
115.667	compound 7	0.1	10k	345.535	0.334748	Keap1-Big	Small-NRF2-D29H
80.972	compound 7	0.3	10k	345.535	0.234338	Keap1-Big	Small-NRF2-D29H	0.250316	0.0149045
83.25	compound 7	0.3	10k	345.535	0.240931	Keap1-Big	Small-NRF2-D29H
87.222	compound 7	0.3	10k	345.535	0.252426	Keap1-Big	Small-NRF2-D29H
94.528	compound 7	0.3	10k	345.535	0.27357	Keap1-Big	Small-NRF2-D29H
291.556	SFN	0.01	10k	345.535	0.843782	Keap1-Big	Small-NRF2-D29H	1.07257	0.212547
344.444	SFN	0.01	10k	345.535	0.996843	Keap1-Big	Small-NRF2-D29H
355.75	SFN	0.01	10k	345.535	1.02956	Keap1-Big	Small-NRF2-D29H
490.694	SFN	0.01	10k	345.535	1.4201	Keap1-Big	Small-NRF2-D29H
311.306	SFN	0.04	10k	345.535	0.90094	Keap1-Big	Small-NRF2-D29H	1.0653	0.140513
349.306	SFN	0.04	10k	345.535	1.01091	Keap1-Big	Small-NRF2-D29H
367.194	SFN	0.04	10k	345.535	1.06268	Keap1-Big	Small-NRF2-D29H
444.583	SFN	0.04	10k	345.535	1.28665	Keap1-Big	Small-NRF2-D29H
287.556	SFN	0.12	10k	345.535	0.832206	Keap1-Big	Small-NRF2-D29H	1.15849	0.229857
421.361	SFN	0.12	10k	345.535	1.21945	Keap1-Big	Small-NRF2-D29H
383.389	SFN	0.12	10k	345.535	1.10955	Keap1-Big	Small-NRF2-D29H
508.889	SFN	0.12	10k	345.535	1.47276	Keap1-Big	Small-NRF2-D29H
342.444	SFN	0.37	10k	345.535	0.991055	Keap1-Big	Small-NRF2-D29H	0.867073	0.150721
251.472	SFN	0.37	10k	345.535	0.727776	Keap1-Big	Small-NRF2-D29H
244.444	SFN	0.37	10k	345.535	0.707437	Keap1-Big	Small-NRF2-D29H
360.056	SFN	0.37	10k	345.535	1.04203	Keap1-Big	Small-NRF2-D29H
312.75	SFN	1.1	10k	345.535	0.905119	Keap1-Big	Small-NRF2-D29H	0.998452	0.106798
329.639	SFN	1.1	10k	345.535	0.953997	Keap1-Big	Small-NRF2-D29H
329.833	SFN	1.1	10k	345.535	0.954558	Keap1-Big	Small-NRF2-D29H
407.778	SFN	1.1	10k	345.535	1.18014	Keap1-Big	Small-NRF2-D29H
367.556	SFN	3.3	10k	345.535	1.06373	Keap1-Big	Small-NRF2-D29H	1.01109	0.182124
246.306	SFN	3.3	10k	345.535	0.712826	Keap1-Big	Small-NRF2-D29H
366.444	SFN	3.3	10k	345.535	1.06051	Keap1-Big	Small-NRF2-D29H
417.167	SFN	3.3	10k	345.535	1.20731	Keap1-Big	Small-NRF2-D29H
405.944	SFN	10	10k	345.535	1.17483	Keap1-Big	Small-NRF2-D29H	1.10809	0.182574
277.667	SFN	10	10k	345.535	0.803586	Keap1-Big	Small-NRF2-D29H
402.25	SFN	10	10k	345.535	1.16414	Keap1-Big	Small-NRF2-D29H
445.667	SFN	10	10k	345.535	1.28979	Keap1-Big	Small-NRF2-D29H
441.722	SFN	30	10k	345.535	1.27837	Keap1-Big	Small-NRF2-D29H	0.953695	0.299718
418.889	SFN	30	10k	345.535	1.21229	Keap1-Big	Small-NRF2-D29H
196.972	SFN	30	10k	345.535	0.57005	Keap1-Big	Small-NRF2-D29H
260.556	SFN	30	10k	345.535	0.754066	Keap1-Big	Small-NRF2-D29H
244.306	DMSO	0	10k	262.808	0.929598	Keap1-Big	Small-NRF2wt	1	0.213289
424.25	DMSO	0	10k	262.808	1.6143	Keap1-Big	Small-NRF2wt
319.25	DMSO	0	10k	262.808	1.21476	Keap1-Big	Small-NRF2wt
259.111	DMSO	0	10k	262.808	0.985932	Keap1-Big	Small-NRF2wt
264.889	DMSO	0	10k	262.808	1.00792	Keap1-Big	Small-NRF2wt
312.722	DMSO	0	10k	262.808	1.18992	Keap1-Big	Small-NRF2wt
283.417	DMSO	0	10k	262.808	1.07842	Keap1-Big	Small-NRF2wt
275.278	DMSO	0	10k	262.808	1.04745	Keap1-Big	Small-NRF2wt
229.222	DMSO	0	10k	262.808	0.872203	Keap1-Big	Small-NRF2wt
298.722	DMSO	0	10k	262.808	1.13665	Keap1-Big	Small-NRF2wt
247.611	DMSO	0	10k	262.808	0.942174	Keap1-Big	Small-NRF2wt
327.083	DMSO	0	10k	262.808	1.24457	Keap1-Big	Small-NRF2wt
244.278	DMSO	0	10k	262.808	0.929492	Keap1-Big	Small-NRF2wt
300.028	DMSO	0	10k	262.808	1.14162	Keap1-Big	Small-NRF2wt
267.194	DMSO	0	10k	262.808	1.01669	Keap1-Big	Small-NRF2wt
308.778	DMSO	0	10k	262.808	1.17492	Keap1-Big	Small-NRF2wt
246.778	DMSO	0	10k	262.808	0.939004	Keap1-Big	Small-NRF2wt
233.806	DMSO	0	10k	262.808	0.889645	Keap1-Big	Small-NRF2wt
231.806	DMSO	0	10k	262.808	0.882035	Keap1-Big	Small-NRF2wt
292.639	DMSO	0	10k	262.808	1.11351	Keap1-Big	Small-NRF2wt
216.139	DMSO	0	10k	262.808	0.822421	Keap1-Big	Small-NRF2wt
338.222	DMSO	0	10k	262.808	1.28695	Keap1-Big	Small-NRF2wt
263.639	DMSO	0	10k	262.808	1.00316	Keap1-Big	Small-NRF2wt
302.611	DMSO	0	10k	262.808	1.15145	Keap1-Big	Small-NRF2wt
241.75	DMSO	0	10k	262.808	0.919872	Keap1-Big	Small-NRF2wt
268.694	DMSO	0	10k	262.808	1.0224	Keap1-Big	Small-NRF2wt
210.889	DMSO	0	10k	262.808	0.802445	Keap1-Big	Small-NRF2wt
294.778	DMSO	0	10k	262.808	1.12165	Keap1-Big	Small-NRF2wt
168.083	DMSO	0	10k	262.808	0.639565	Keap1-Big	Small-NRF2wt
154.528	DMSO	0	10k	262.808	0.587988	Keap1-Big	Small-NRF2wt
133.722	DMSO	0	10k	262.808	0.50882	Keap1-Big	Small-NRF2wt
205.639	DMSO	0	10k	262.808	0.782468	Keap1-Big	Small-NRF2wt
231.611	compound 7	0.0001	10k	262.808	0.881293	Keap1-Big	Small-NRF2wt	0.911522	0.117338
241.917	compound 7	0.0001	10k	262.808	0.920508	Keap1-Big	Small-NRF2wt
199.222	compound 7	0.0001	10k	262.808	0.758051	Keap1-Big	Small-NRF2wt
285.472	compound 7	0.0001	10k	262.808	1.08624	Keap1-Big	Small-NRF2wt
192.083	compound 7	0.0004	10k	262.808	0.730887	Keap1-Big	Small-NRF2wt	0.748433	0.0434636
193.944	compound 7	0.0004	10k	262.808	0.737968	Keap1-Big	Small-NRF2wt
185.111	compound 7	0.0004	10k	262.808	0.704358	Keap1-Big	Small-NRF2wt
215.639	compound 7	0.0004	10k	262.808	0.820519	Keap1-Big	Small-NRF2wt
201.833	compound 7	0.0012	10k	262.808	0.767986	Keap1-Big	Small-NRF2wt	0.722907	0.0518919
205.056	compound 7	0.0012	10k	262.808	0.78025	Keap1-Big	Small-NRF2wt
173.861	compound 7	0.0012	10k	262.808	0.661551	Keap1-Big	Small-NRF2wt
179.194	compound 7	0.0012	10k	262.808	0.681843	Keap1-Big	Small-NRF2wt
187.139	compound 7	0.0037	10k	262.808	0.712074	Keap1-Big	Small-NRF2wt	0.652937	0.133422
115.528	compound 7	0.0037	10k	262.808	0.439591	Keap1-Big	Small-NRF2wt
173	compound 7	0.0037	10k	262.808	0.658275	Keap1-Big	Small-NRF2wt
210.722	compound 7	0.0037	10k	262.808	0.801809	Keap1-Big	Small-NRF2wt
141.778	compound 7	0.011	10k	262.808	0.539473	Keap1-Big	Small-NRF2wt	0.54304	0.0103082
145.111	compound 7	0.011	10k	262.808	0.552156	Keap1-Big	Small-NRF2wt
138.694	compound 7	0.011	10k	262.808	0.527739	Keap1-Big	Small-NRF2wt
145.278	compound 7	0.011	10k	262.808	0.552791	Keap1-Big	Small-NRF2wt
107.667	compound 7	0.033	10k	262.808	0.409679	Keap1-Big	Small-NRF2wt	0.378894	0.0244562
97.472	compound 7	0.033	10k	262.808	0.370886	Keap1-Big	Small-NRF2wt
90.361	compound 7	0.033	10k	262.808	0.343829	Keap1-Big	Small-NRF2wt
102.806	compound 7	0.033	10k	262.808	0.391183	Keap1-Big	Small-NRF2wt
68.333	compound 7	0.1	10k	262.808	0.260011	Keap1-Big	Small-NRF2wt	0.271771	0.0200344
64.556	compound 7	0.1	10k	262.808	0.245639	Keap1-Big	Small-NRF2wt
74.889	compound 7	0.1	10k	262.808	0.284957	Keap1-Big	Small-NRF2wt
77.917	compound 7	0.1	10k	262.808	0.296479	Keap1-Big	Small-NRF2wt
68.361	compound 7	0.3	10k	262.808	0.260117	Keap1-Big	Small-NRF2wt	0.242335	0.0161489
57.778	compound 7	0.3	10k	262.808	0.219849	Keap1-Big	Small-NRF2wt
67	compound 7	0.3	10k	262.808	0.254939	Keap1-Big	Small-NRF2wt
61.611	compound 7	0.3	10k	262.808	0.234433	Keap1-Big	Small-NRF2wt
255.972	SFN	0.01	10k	262.808	0.973988	Keap1-Big	Small-NRF2wt	0.884491	0.118745
248.778	SFN	0.01	10k	262.808	0.946614	Keap1-Big	Small-NRF2wt
178.75	SFN	0.01	10k	262.808	0.680154	Keap1-Big	Small-NRF2wt
246.306	SFN	0.01	10k	262.808	0.937208	Keap1-Big	Small-NRF2wt
173.694	SFN	0.04	10k	262.808	0.660915	Keap1-Big	Small-NRF2wt	0.847946	0.1124
252.556	SFN	0.04	10k	262.808	0.96099	Keap1-Big	Small-NRF2wt
231.417	SFN	0.04	10k	262.808	0.880555	Keap1-Big	Small-NRF2wt
233.722	SFN	0.04	10k	262.808	0.889325	Keap1-Big	Small-NRF2wt
236.639	SFN	0.12	10k	262.808	0.900425	Keap1-Big	Small-NRF2wt	0.786775	0.0874287
221.611	SFN	0.12	10k	262.808	0.843242	Keap1-Big	Small-NRF2wt
184.556	SFN	0.12	10k	262.808	0.702246	Keap1-Big	Small-NRF2wt
184.278	SFN	0.12	10k	262.808	0.701188	Keap1-Big	Small-NRF2wt
212.611	SFN	0.37	10k	262.808	0.808997	Keap1-Big	Small-NRF2wt	0.803342	0.0399326
222.944	SFN	0.37	10k	262.808	0.848315	Keap1-Big	Small-NRF2wt
194.222	SFN	0.37	10k	262.808	0.739026	Keap1-Big	Small-NRF2wt
214.722	SFN	0.37	10k	262.808	0.817029	Keap1-Big	Small-NRF2wt
308.583	SFN	1.1	10k	262.808	1.17418	Keap1-Big	Small-NRF2wt	1.11021	0.119677
282.806	SFN	1.1	10k	262.808	1.07609	Keap1-Big	Small-NRF2wt
245.639	SFN	1.1	10k	262.808	0.93467	Keap1-Big	Small-NRF2wt
330.056	SFN	1.1	10k	262.808	1.25588	Keap1-Big	Small-NRF2wt
388.806	SFN	3.3	10k	262.808	1.47943	Keap1-Big	Small-NRF2wt	1.31663	0.153403
280.556	SFN	3.3	10k	262.808	1.06753	Keap1-Big	Small-NRF2wt
349.361	SFN	3.3	10k	262.808	1.32934	Keap1-Big	Small-NRF2wt
365.361	SFN	3.3	10k	262.808	1.39022	Keap1-Big	Small-NRF2wt
565.139	SFN	10	10k	262.808	2.15039	Keap1-Big	Small-NRF2wt	1.8829	0.188487
510.528	SFN	10	10k	262.808	1.94259	Keap1-Big	Small-NRF2wt
430.278	SFN	10	10k	262.808	1.63723	Keap1-Big	Small-NRF2wt
473.417	SFN	10	10k	262.808	1.80138	Keap1-Big	Small-NRF2wt
542.417	SFN	30	10k	262.808	2.06393	Keap1-Big	Small-NRF2wt	1.80043	0.242451
369.639	SFN	30	10k	262.808	1.4065	Keap1-Big	Small-NRF2wt
481.972	SFN	30	10k	262.808	1.83393	Keap1-Big	Small-NRF2wt
498.639	SFN	30	10k	262.808	1.89735	Keap1-Big	Small-NRF2wt

## Sheet: Supplementary Figure 1 A
signal	Keap1	NRF2	AVG	STDEV	N
5156.67	Big-Keap1	Small-NRF2wt	6146.45	882.22	16
6564.05	Big-Keap1	Small-NRF2wt
6300.82	Big-Keap1	Small-NRF2wt
5984.22	Big-Keap1	Small-NRF2wt
4679.54	Big-Keap1	Small-NRF2wt
6095.58	Big-Keap1	Small-NRF2wt
4521.01	Big-Keap1	Small-NRF2wt
5638.49	Big-Keap1	Small-NRF2wt
6839.7	Big-Keap1	Small-NRF2wt
5771.61	Big-Keap1	Small-NRF2wt
7027.57	Big-Keap1	Small-NRF2wt
7276.95	Big-Keap1	Small-NRF2wt
7157.99	Big-Keap1	Small-NRF2wt
6299.03	Big-Keap1	Small-NRF2wt
7563.96	Big-Keap1	Small-NRF2wt
5466.04	Big-Keap1	Small-NRF2wt
17054.7	Small-Keap1	Big-NRF2	21200.4	2248.3	16
21939	Small-Keap1	Big-NRF2
20391.7	Small-Keap1	Big-NRF2
23160.4	Small-Keap1	Big-NRF2
21283	Small-Keap1	Big-NRF2
19688.6	Small-Keap1	Big-NRF2
22821.3	Small-Keap1	Big-NRF2
24293.1	Small-Keap1	Big-NRF2
22579.9	Small-Keap1	Big-NRF2
24378.6	Small-Keap1	Big-NRF2
19757.5	Small-Keap1	Big-NRF2
23452.7	Small-Keap1	Big-NRF2
20990.1	Small-Keap1	Big-NRF2
21494	Small-Keap1	Big-NRF2
19355.1	Small-Keap1	Big-NRF2
16566.7	Small-Keap1	Big-NRF2
5427.33	Keap1-Small	Big-NRF2	8190.06	912.311	16
8348.29	Keap1-Small	Big-NRF2
8201.74	Keap1-Small	Big-NRF2
9123.61	Keap1-Small	Big-NRF2
8432.22	Keap1-Small	Big-NRF2
9270.64	Keap1-Small	Big-NRF2
8239.37	Keap1-Small	Big-NRF2
7533.21	Keap1-Small	Big-NRF2
7686.69	Keap1-Small	Big-NRF2
9166.3	Keap1-Small	Big-NRF2
7412.28	Keap1-Small	Big-NRF2
8598.94	Keap1-Small	Big-NRF2
9021.5	Keap1-Small	Big-NRF2
8733.53	Keap1-Small	Big-NRF2
8020.6	Keap1-Small	Big-NRF2
7824.7	Keap1-Small	Big-NRF2
14316.3	Keap1-Big	Small-NRF2wt	14498.9	871.479	16
13528.2	Keap1-Big	Small-NRF2wt
15530	Keap1-Big	Small-NRF2wt
14268.9	Keap1-Big	Small-NRF2wt
15313.3	Keap1-Big	Small-NRF2wt
14936.3	Keap1-Big	Small-NRF2wt
14905	Keap1-Big	Small-NRF2wt
14161	Keap1-Big	Small-NRF2wt
16122.5	Keap1-Big	Small-NRF2wt
14791.6	Keap1-Big	Small-NRF2wt
13753.4	Keap1-Big	Small-NRF2wt
13812.6	Keap1-Big	Small-NRF2wt
12827.5	Keap1-Big	Small-NRF2wt
15257.4	Keap1-Big	Small-NRF2wt
15141.8	Keap1-Big	Small-NRF2wt
13317.5	Keap1-Big	Small-NRF2wt
2838.44	Keap1-Big	NRF2-Small	3064.14	299.723	16
3105.18	Keap1-Big	NRF2-Small
3107.41	Keap1-Big	NRF2-Small
2719.29	Keap1-Big	NRF2-Small
2887.41	Keap1-Big	NRF2-Small
2886.54	Keap1-Big	NRF2-Small
2903.14	Keap1-Big	NRF2-Small
2981.1	Keap1-Big	NRF2-Small
3324.03	Keap1-Big	NRF2-Small
3161.06	Keap1-Big	NRF2-Small
3137.06	Keap1-Big	NRF2-Small
3346.52	Keap1-Big	NRF2-Small
3320.79	Keap1-Big	NRF2-Small
3442.91	Keap1-Big	NRF2-Small
3550.12	Keap1-Big	NRF2-Small
2315.25	Keap1-Big	NRF2-Small
1876.35	Keap1-Big	NRF2-Small
1564.73	Keap1-Big	NRF2-Small
1641.17	Keap1-Big	NRF2-Small
1646.53	Keap1-Big	NRF2-Small
1427.29	Keap1-Big	NRF2-Small
1373.48	Keap1-Big	NRF2-Small
1465.41	Keap1-Big	NRF2-Small
1455.97	Keap1-Big	NRF2-Small
1081.85	Keap1-Big	NRF2-Small
1373.15	Keap1-Big	NRF2-Small
1516.55	Keap1-Big	NRF2-Small
1205.32	Keap1-Big	NRF2-Small
1086.87	Keap1-Big	NRF2-Small
1144.38	Keap1-Big	NRF2-Small
1158.72	Keap1-Big	NRF2-Small
1520.54	Keap1-Big	NRF2-Small
1889.87	Small-Keap1	NRF2-Big	1498.17	605.372	16
1449.6	Small-Keap1	NRF2-Big
1269.59	Small-Keap1	NRF2-Big
1290.93	Small-Keap1	NRF2-Big
1657.4	Small-Keap1	NRF2-Big
1137.94	Small-Keap1	NRF2-Big
1886.12	Small-Keap1	NRF2-Big
1520.18	Small-Keap1	NRF2-Big
1352	Small-Keap1	NRF2-Big
1494.93	Small-Keap1	NRF2-Big
3579.29	Small-Keap1	NRF2-Big
1038.97	Small-Keap1	NRF2-Big
1045.77	Small-Keap1	NRF2-Big
1016.01	Small-Keap1	NRF2-Big
1385.54	Small-Keap1	NRF2-Big
956.537	Small-Keap1	NRF2-Big
427.402	Keap1-Small	NRF2-Big	460.98	38.7799	16
432.309	Keap1-Small	NRF2-Big
522.864	Keap1-Small	NRF2-Big
461.456	Keap1-Small	NRF2-Big
409.966	Keap1-Small	NRF2-Big
456.728	Keap1-Small	NRF2-Big
482.827	Keap1-Small	NRF2-Big
458.988	Keap1-Small	NRF2-Big
448.34	Keap1-Small	NRF2-Big
433.996	Keap1-Small	NRF2-Big
445.97	Keap1-Small	NRF2-Big
477.553	Keap1-Small	NRF2-Big
456.623	Keap1-Small	NRF2-Big
491.444	Keap1-Small	NRF2-Big
561.189	Keap1-Small	NRF2-Big
408.025	Keap1-Small	NRF2-Big
1941.84	Big-Keap1	NRF2-Small	2140.28	375.167	16
2449.3	Big-Keap1	NRF2-Small
1375.04	Big-Keap1	NRF2-Small
2548.22	Big-Keap1	NRF2-Small
2105.21	Big-Keap1	NRF2-Small
2756.37	Big-Keap1	NRF2-Small
2292.28	Big-Keap1	NRF2-Small
2202.62	Big-Keap1	NRF2-Small
2307.32	Big-Keap1	NRF2-Small
1989.82	Big-Keap1	NRF2-Small
1756.85	Big-Keap1	NRF2-Small
2382.65	Big-Keap1	NRF2-Small
2078.72	Big-Keap1	NRF2-Small
2345.14	Big-Keap1	NRF2-Small
2353.66	Big-Keap1	NRF2-Small
1359.41	Big-Keap1	NRF2-Small

## Sheet: Supplementary Figure 1B
signal	Compound	AVG DMSO all	norm signal	Keap1	NRF2		AVG	STDEV		% change		AVG	STDEV
50.222	compound 7	229.761	0.218583	Small-Keap1	Big-NRF2		0.295021	0.0471555		-78.1417		-70.4979	4.71555
67.972	compound 7	229.761	0.295837	Small-Keap1	Big-NRF2					-70.4163
78.722	compound 7	229.761	0.342625	Small-Keap1	Big-NRF2					-65.7375
74.222	compound 7	229.761	0.32304	Small-Keap1	Big-NRF2					-67.696
469	SFN	229.761	2.04125	Small-Keap1	Big-NRF2		1.46756	0.373553		204.125		146.756	37.3553
325.528	SFN	229.761	1.41681	Small-Keap1	Big-NRF2					141.681
228.444	SFN	229.761	0.994267	Small-Keap1	Big-NRF2					99.4267
325.778	SFN	229.761	1.4179	Small-Keap1	Big-NRF2					141.79
55.833	compound 7	222.724	0.250683	Keap1-Big	Small-NRF2wt		0.254207	0.0121562		-74.9317		-74.5793	1.21562
52.833	compound 7	222.724	0.237213	Keap1-Big	Small-NRF2wt					-76.2787
60.306	compound 7	222.724	0.270766	Keap1-Big	Small-NRF2wt					-72.9234
57.5	compound 7	222.724	0.258167	Keap1-Big	Small-NRF2wt					-74.1833
462.417	SFN	222.724	2.07619	Keap1-Big	Small-NRF2wt		1.87951	0.145777		207.619		187.951	14.5777
432.611	SFN	222.724	1.94236	Keap1-Big	Small-NRF2wt					194.236
375.028	SFN	222.724	1.68382	Keap1-Big	Small-NRF2wt					168.382
404.389	SFN	222.724	1.81565	Keap1-Big	Small-NRF2wt					181.565

## Sheet: Supplementary Figure 1C
	Keap1					NRF2						Hsc70						Hsc70

## Sheet: Figure 2A
Raw data
RT-Glo	cell line	compound	concentration	AVG DMSO all	RT-bind_normalized	Time point (h)
106.73	parental	GDC0879	30	134.549	0.793243	1
115.56	parental	GDC0879	30	134.549	0.85887	1
118.26	parental	GDC0879	30	134.549	0.878937	1
122.98	parental	GDC0879	15	134.549	0.914017	1
129.79	parental	GDC0879	15	134.549	0.964631	1
128.68	parental	GDC0879	15	134.549	0.956381	1
128.01	parental	GDC0879	7.5	134.549	0.951401	1
134.7	parental	GDC0879	7.5	134.549	1.00112	1
131.78	parental	GDC0879	7.5	134.549	0.979421	1
129.26	parental	GDC0879	3.75	134.549	0.960692	1
139.26	parental	GDC0879	3.75	134.549	1.03501	1
137.93	parental	GDC0879	3.75	134.549	1.02513	1
130.7	parental	GDC0879	1.875	134.549	0.971394	1
138.31	parental	GDC0879	1.875	134.549	1.02795	1
137.32	parental	GDC0879	1.875	134.549	1.0206	1
127.92	parental	GDC0879	1	134.549	0.950732	1
134.7	parental	GDC0879	1	134.549	1.00112	1
138.89	parental	GDC0879	1	134.549	1.03226	1
134.44	parental	GDC0879	0.5	134.549	0.999191	1
134.96	parental	GDC0879	0.5	134.549	1.00306	1
137.37	parental	GDC0879	0.5	134.549	1.02097	1
136.07	parental	GDC0879	0.25	134.549	1.01131	1
129.72	parental	GDC0879	0.25	134.549	0.964111	1
139.17	parental	GDC0879	0.25	134.549	1.03435	1
133.73	parental	GDC0879	0.125	134.549	0.993914	1
130.39	parental	GDC0879	0.125	134.549	0.96909	1
137.13	parental	GDC0879	0.125	134.549	1.01918	1
130.8	parental	GDC0879	0.0625	134.549	0.972137	1
130.36	parental	GDC0879	0.0625	134.549	0.968867	1
134.98	parental	GDC0879	0.0625	134.549	1.0032	1
134.62	parental	GDC0879	0.03	134.549	1.00053	1
133.19	parental	GDC0879	0.03	134.549	0.9899	1
139.09	parental	GDC0879	0.03	134.549	1.03375	1
135.67	parental	GDC0879	0.015	134.549	1.00833	1
136.07	parental	GDC0879	0.015	134.549	1.01131	1
141.85	parental	GDC0879	0.015	134.549	1.05426	1
136.05	parental	GDC0879	0.0075	134.549	1.01116	1
137.62	parental	GDC0879	0.0075	134.549	1.02283	1
142.91	parental	GDC0879	0.0075	134.549	1.06214	1
140.89	parental	GDC0879	0.00375	134.549	1.04713	1
141.99	parental	GDC0879	0.00375	134.549	1.0553	1
142.92	parental	GDC0879	0.00375	134.549	1.06222	1
138.16	parental	GDC0879	0.001875	134.549	1.02684	1
141.35	parental	GDC0879	0.001875	134.549	1.05055	1
141.41	parental	GDC0879	0.001875	134.549	1.05099	1
132.71	parental	GDC0879	0.001	134.549	0.986333	1
139.95	parental	GDC0879	0.001	134.549	1.04014	1
136.75	parental	GDC0879	0.001	134.549	1.01636	1
121.9	parental	GDC0879	30	151.253	0.805937	7
133.91	parental	GDC0879	30	151.253	0.88534	7
135.5	parental	GDC0879	30	151.253	0.895853	7
135.17	parental	GDC0879	15	151.253	0.893671	7
144.49	parental	GDC0879	15	151.253	0.95529	7
145.7	parental	GDC0879	15	151.253	0.96329	7
142.02	parental	GDC0879	7.5	151.253	0.938959	7
153.71	parental	GDC0879	7.5	151.253	1.01625	7
157.84	parental	GDC0879	7.5	151.253	1.04355	7
146	parental	GDC0879	3.75	151.253	0.965273	7
157.48	parental	GDC0879	3.75	151.253	1.04117	7
159.74	parental	GDC0879	3.75	151.253	1.05611	7
147.31	parental	GDC0879	1.875	151.253	0.973934	7
158.6	parental	GDC0879	1.875	151.253	1.04858	7
160.05	parental	GDC0879	1.875	151.253	1.05816	7
150.38	parental	GDC0879	1	151.253	0.994231	7
162.99	parental	GDC0879	1	151.253	1.0776	7
163.31	parental	GDC0879	1	151.253	1.07972	7
151.68	parental	GDC0879	0.5	151.253	1.00283	7
162.93	parental	GDC0879	0.5	151.253	1.0772	7
159.95	parental	GDC0879	0.5	151.253	1.0575	7
152.62	parental	GDC0879	0.25	151.253	1.00904	7
162.71	parental	GDC0879	0.25	151.253	1.07575	7
160.73	parental	GDC0879	0.25	151.253	1.06266	7
148.98	parental	GDC0879	0.125	151.253	0.984975	7
160.69	parental	GDC0879	0.125	151.253	1.0624	7
160.04	parental	GDC0879	0.125	151.253	1.0581	7
150.94	parental	GDC0879	0.0625	151.253	0.997934	7
165.02	parental	GDC0879	0.0625	151.253	1.09102	7
162.03	parental	GDC0879	0.0625	151.253	1.07125	7
151.75	parental	GDC0879	0.03	151.253	1.00329	7
164.01	parental	GDC0879	0.03	151.253	1.08435	7
161.01	parental	GDC0879	0.03	151.253	1.06451	7
149.32	parental	GDC0879	0.015	151.253	0.987223	7
159.43	parental	GDC0879	0.015	151.253	1.05406	7
162.91	parental	GDC0879	0.015	151.253	1.07707	7
153.51	parental	GDC0879	0.0075	151.253	1.01493	7
160.07	parental	GDC0879	0.0075	151.253	1.0583	7
162.65	parental	GDC0879	0.0075	151.253	1.07535	7
152.26	parental	GDC0879	0.00375	151.253	1.00666	7
161.04	parental	GDC0879	0.00375	151.253	1.06471	7
163.81	parental	GDC0879	0.00375	151.253	1.08302	7
152.35	parental	GDC0879	0.001875	151.253	1.00726	7
157.06	parental	GDC0879	0.001875	151.253	1.0384	7
159.56	parental	GDC0879	0.001875	151.253	1.05492	7
146.74	parental	GDC0879	0.001	151.253	0.970165	7
156.07	parental	GDC0879	0.001	151.253	1.03185	7
156.31	parental	GDC0879	0.001	151.253	1.03344	7
144.77	parental	GDC0879	30	166.837	0.867734	24
154.96	parental	GDC0879	30	166.837	0.928811	24
160.64	parental	GDC0879	30	166.837	0.962857	24
153.67	parental	GDC0879	15	166.837	0.921079	24
162.07	parental	GDC0879	15	166.837	0.971428	24
168.58	parental	GDC0879	15	166.837	1.01045	24
156.75	parental	GDC0879	7.5	166.837	0.93954	24
167.25	parental	GDC0879	7.5	166.837	1.00248	24
172.58	parental	GDC0879	7.5	166.837	1.03442	24
162.22	parental	GDC0879	3.75	166.837	0.972327	24
171.21	parental	GDC0879	3.75	166.837	1.02621	24
170.57	parental	GDC0879	3.75	166.837	1.02238	24
162.94	parental	GDC0879	1.875	166.837	0.976643	24
169.69	parental	GDC0879	1.875	166.837	1.0171	24
174.54	parental	GDC0879	1.875	166.837	1.04617	24
164.05	parental	GDC0879	1	166.837	0.983296	24
170.26	parental	GDC0879	1	166.837	1.02052	24
175	parental	GDC0879	1	166.837	1.04893	24
166.3	parental	GDC0879	0.5	166.837	0.996782	24
173.3	parental	GDC0879	0.5	166.837	1.03874	24
174.28	parental	GDC0879	0.5	166.837	1.04461	24
165.96	parental	GDC0879	0.25	166.837	0.994744	24
172.68	parental	GDC0879	0.25	166.837	1.03502	24
174.27	parental	GDC0879	0.25	166.837	1.04455	24
165.59	parental	GDC0879	0.125	166.837	0.992526	24
174.15	parental	GDC0879	0.125	166.837	1.04383	24
174.88	parental	GDC0879	0.125	166.837	1.04821	24
163.59	parental	GDC0879	0.0625	166.837	0.980539	24
173.93	parental	GDC0879	0.0625	166.837	1.04252	24
176.45	parental	GDC0879	0.0625	166.837	1.05762	24
162.29	parental	GDC0879	0.03	166.837	0.972747	24
173.77	parental	GDC0879	0.03	166.837	1.04156	24
179.85	parental	GDC0879	0.03	166.837	1.078	24
162.88	parental	GDC0879	0.015	166.837	0.976283	24
171.99	parental	GDC0879	0.015	166.837	1.03089	24
180.02	parental	GDC0879	0.015	166.837	1.07902	24
165.43	parental	GDC0879	0.0075	166.837	0.991567	24
171.46	parental	GDC0879	0.0075	166.837	1.02771	24
173.59	parental	GDC0879	0.0075	166.837	1.04048	24
161.43	parental	GDC0879	0.00375	166.837	0.967592	24
171	parental	GDC0879	0.00375	166.837	1.02495	24
176.74	parental	GDC0879	0.00375	166.837	1.05936	24
164.93	parental	GDC0879	0.001875	166.837	0.98857	24
171.54	parental	GDC0879	0.001875	166.837	1.02819	24
167.57	parental	GDC0879	0.001875	166.837	1.00439	24
160.17	parental	GDC0879	0.001	166.837	0.96004	24
167.47	parental	GDC0879	0.001	166.837	1.00379	24
162.04	parental	GDC0879	0.001	166.837	0.971248	24
160.13	PATU8988T-SmBKRAS-LgBCRAF	GDC0879	30	183.994	0.870299	1
192.72	PATU8988T-SmBKRAS-LgBCRAF	GDC0879	30	183.994	1.04742	1
193.46	PATU8988T-SmBKRAS-LgBCRAF	GDC0879	30	183.994	1.05145	1
186.77	PATU8988T-SmBKRAS-LgBCRAF	GDC0879	15	183.994	1.01509	1
212.98	PATU8988T-SmBKRAS-LgBCRAF	GDC0879	15	183.994	1.15754	1
222.73	PATU8988T-SmBKRAS-LgBCRAF	GDC0879	15	183.994	1.21053	1
215.33	PATU8988T-SmBKRAS-LgBCRAF	GDC0879	7.5	183.994	1.17031	1
209.05	PATU8988T-SmBKRAS-LgBCRAF	GDC0879	7.5	183.994	1.13618	1
233.56	PATU8988T-SmBKRAS-LgBCRAF	GDC0879	7.5	183.994	1.26939	1
230.26	PATU8988T-SmBKRAS-LgBCRAF	GDC0879	3.75	183.994	1.25145	1
228.3	PATU8988T-SmBKRAS-LgBCRAF	GDC0879	3.75	183.994	1.2408	1
240.8	PATU8988T-SmBKRAS-LgBCRAF	GDC0879	3.75	183.994	1.30874	1
210.44	PATU8988T-SmBKRAS-LgBCRAF	GDC0879	1.875	183.994	1.14373	1
232.67	PATU8988T-SmBKRAS-LgBCRAF	GDC0879	1.875	183.994	1.26455	1
239	PATU8988T-SmBKRAS-LgBCRAF	GDC0879	1.875	183.994	1.29895	1
225.56	PATU8988T-SmBKRAS-LgBCRAF	GDC0879	1	183.994	1.22591	1
233.4	PATU8988T-SmBKRAS-LgBCRAF	GDC0879	1	183.994	1.26852	1
233.79	PATU8988T-SmBKRAS-LgBCRAF	GDC0879	1	183.994	1.27064	1
228.8	PATU8988T-SmBKRAS-LgBCRAF	GDC0879	0.5	183.994	1.24352	1
184.82	PATU8988T-SmBKRAS-LgBCRAF	GDC0879	0.5	183.994	1.00449	1
227.52	PATU8988T-SmBKRAS-LgBCRAF	GDC0879	0.5	183.994	1.23656	1
226.35	PATU8988T-SmBKRAS-LgBCRAF	GDC0879	0.25	183.994	1.2302	1
230.93	PATU8988T-SmBKRAS-LgBCRAF	GDC0879	0.25	183.994	1.25509	1
230.36	PATU8988T-SmBKRAS-LgBCRAF	GDC0879	0.25	183.994	1.252	1
217.22	PATU8988T-SmBKRAS-LgBCRAF	GDC0879	0.125	183.994	1.18058	1
214.41	PATU8988T-SmBKRAS-LgBCRAF	GDC0879	0.125	183.994	1.16531	1
215.5	PATU8988T-SmBKRAS-LgBCRAF	GDC0879	0.125	183.994	1.17123	1
202.17	PATU8988T-SmBKRAS-LgBCRAF	GDC0879	0.0625	183.994	1.09878	1
175.16	PATU8988T-SmBKRAS-LgBCRAF	GDC0879	0.0625	183.994	0.951986	1
205.55	PATU8988T-SmBKRAS-LgBCRAF	GDC0879	0.0625	183.994	1.11715	1
197.25	PATU8988T-SmBKRAS-LgBCRAF	GDC0879	0.03	183.994	1.07204	1
199.15	PATU8988T-SmBKRAS-LgBCRAF	GDC0879	0.03	183.994	1.08237	1
195.21	PATU8988T-SmBKRAS-LgBCRAF	GDC0879	0.03	183.994	1.06096	1
197.15	PATU8988T-SmBKRAS-LgBCRAF	GDC0879	0.015	183.994	1.0715	1
195.15	PATU8988T-SmBKRAS-LgBCRAF	GDC0879	0.015	183.994	1.06062	1
201.1	PATU8988T-SmBKRAS-LgBCRAF	GDC0879	0.015	183.994	1.09297	1
185.95	PATU8988T-SmBKRAS-LgBCRAF	GDC0879	0.0075	183.994	1.01063	1
197.5	PATU8988T-SmBKRAS-LgBCRAF	GDC0879	0.0075	183.994	1.0734	1
198.63	PATU8988T-SmBKRAS-LgBCRAF	GDC0879	0.0075	183.994	1.07954	1
190.25	PATU8988T-SmBKRAS-LgBCRAF	GDC0879	0.00375	183.994	1.034	1
191.08	PATU8988T-SmBKRAS-LgBCRAF	GDC0879	0.00375	183.994	1.0385	1
193.81	PATU8988T-SmBKRAS-LgBCRAF	GDC0879	0.00375	183.994	1.05335	1
192.52	PATU8988T-SmBKRAS-LgBCRAF	GDC0879	0.001875	183.994	1.04634	1
189.73	PATU8988T-SmBKRAS-LgBCRAF	GDC0879	0.001875	183.994	1.03117	1
191.56	PATU8988T-SmBKRAS-LgBCRAF	GDC0879	0.001875	183.994	1.04112	1
184.81	PATU8988T-SmBKRAS-LgBCRAF	GDC0879	0.001	188.93	0.978192	1
191.7	PATU8988T-SmBKRAS-LgBCRAF	GDC0879	0.001	188.93	1.01466	1
179.24	PATU8988T-SmBKRAS-LgBCRAF	GDC0879	0.001	188.93	0.94871	1
211.85	PATU8988T-SmBKRAS-LgBCRAF	GDC0879	30	188.93	1.12131	7
247.53	PATU8988T-SmBKRAS-LgBCRAF	GDC0879	30	188.93	1.31017	7
256.5	PATU8988T-SmBKRAS-LgBCRAF	GDC0879	30	188.93	1.35764	7
222.2	PATU8988T-SmBKRAS-LgBCRAF	GDC0879	15	188.93	1.1761	7
278.15	PATU8988T-SmBKRAS-LgBCRAF	GDC0879	15	188.93	1.47224	7
297.4	PATU8988T-SmBKRAS-LgBCRAF	GDC0879	15	188.93	1.57413	7
275.16	PATU8988T-SmBKRAS-LgBCRAF	GDC0879	7.5	188.93	1.45641	7
259.67	PATU8988T-SmBKRAS-LgBCRAF	GDC0879	7.5	188.93	1.37442	7
295.59	PATU8988T-SmBKRAS-LgBCRAF	GDC0879	7.5	188.93	1.56455	7
282.32	PATU8988T-SmBKRAS-LgBCRAF	GDC0879	3.75	188.93	1.49431	7
281.8	PATU8988T-SmBKRAS-LgBCRAF	GDC0879	3.75	188.93	1.49156	7
297.65	PATU8988T-SmBKRAS-LgBCRAF	GDC0879	3.75	188.93	1.57545	7
265.34	PATU8988T-SmBKRAS-LgBCRAF	GDC0879	1.875	188.93	1.40443	7
281.66	PATU8988T-SmBKRAS-LgBCRAF	GDC0879	1.875	188.93	1.49082	7
291.98	PATU8988T-SmBKRAS-LgBCRAF	GDC0879	1.875	188.93	1.54544	7
264.75	PATU8988T-SmBKRAS-LgBCRAF	GDC0879	1	188.93	1.40131	7
275.1	PATU8988T-SmBKRAS-LgBCRAF	GDC0879	1	188.93	1.45609	7
276.72	PATU8988T-SmBKRAS-LgBCRAF	GDC0879	1	188.93	1.46467	7
254.67	PATU8988T-SmBKRAS-LgBCRAF	GDC0879	0.5	188.93	1.34796	7
195.92	PATU8988T-SmBKRAS-LgBCRAF	GDC0879	0.5	188.93	1.36997	7
264.44	PATU8988T-SmBKRAS-LgBCRAF	GDC0879	0.5	188.93	1.39967	7
239.51	PATU8988T-SmBKRAS-LgBCRAF	GDC0879	0.25	188.93	1.26772	7
251.48	PATU8988T-SmBKRAS-LgBCRAF	GDC0879	0.25	188.93	1.33107	7
255.44	PATU8988T-SmBKRAS-LgBCRAF	GDC0879	0.25	188.93	1.35203	7
224.62	PATU8988T-SmBKRAS-LgBCRAF	GDC0879	0.125	188.93	1.1889	7
232.41	PATU8988T-SmBKRAS-LgBCRAF	GDC0879	0.125	188.93	1.23014	7
229.57	PATU8988T-SmBKRAS-LgBCRAF	GDC0879	0.125	188.93	1.2151	7
214.15	PATU8988T-SmBKRAS-LgBCRAF	GDC0879	0.0625	188.93	1.13349	7
174.09	PATU8988T-SmBKRAS-LgBCRAF	GDC0879	0.0625	188.93	0.921451	7
216.37	PATU8988T-SmBKRAS-LgBCRAF	GDC0879	0.0625	188.93	1.14524	7
199.9	PATU8988T-SmBKRAS-LgBCRAF	GDC0879	0.03	188.93	1.05806	7
198.18	PATU8988T-SmBKRAS-LgBCRAF	GDC0879	0.03	188.93	1.04896	7
203.88	PATU8988T-SmBKRAS-LgBCRAF	GDC0879	0.03	188.93	1.07913	7
201.45	PATU8988T-SmBKRAS-LgBCRAF	GDC0879	0.015	188.93	1.06627	7
173.64	PATU8988T-SmBKRAS-LgBCRAF	GDC0879	0.015	188.93	0.919086	7
206.3	PATU8988T-SmBKRAS-LgBCRAF	GDC0879	0.015	188.93	1.09194	7
195.12	PATU8988T-SmBKRAS-LgBCRAF	GDC0879	0.0075	188.93	1.03276	7
159.4	PATU8988T-SmBKRAS-LgBCRAF	GDC0879	0.0075	188.93	0.843698	7
204.92	PATU8988T-SmBKRAS-LgBCRAF	GDC0879	0.0075	188.93	1.08463	7
192.91	PATU8988T-SmBKRAS-LgBCRAF	GDC0879	0.00375	188.93	1.02106	7
184.96	PATU8988T-SmBKRAS-LgBCRAF	GDC0879	0.00375	188.93	0.979177	7
206.27	PATU8988T-SmBKRAS-LgBCRAF	GDC0879	0.00375	188.93	1.09178	7
196.14	PATU8988T-SmBKRAS-LgBCRAF	GDC0879	0.001875	188.93	1.03816	7
186.97	PATU8988T-SmBKRAS-LgBCRAF	GDC0879	0.001875	188.93	0.989604	7
199.74	PATU8988T-SmBKRAS-LgBCRAF	GDC0879	0.001875	188.93	1.05722	7
196.75	PATU8988T-SmBKRAS-LgBCRAF	GDC0879	0.001	188.93	1.04139	7
195.34	PATU8988T-SmBKRAS-LgBCRAF	GDC0879	0.001	188.93	1.03393	7
195.79	PATU8988T-SmBKRAS-LgBCRAF	GDC0879	0.001	188.93	1.03631	7
165.69	PATU8988T-SmBKRAS-LgBCRAF	GDC0879	30	131.799	1.25714	24
198.71	PATU8988T-SmBKRAS-LgBCRAF	GDC0879	30	131.799	1.50768	24
195.54	PATU8988T-SmBKRAS-LgBCRAF	GDC0879	30	131.799	1.48363	24
200.89	PATU8988T-SmBKRAS-LgBCRAF	GDC0879	15	131.799	1.52422	24
203.15	PATU8988T-SmBKRAS-LgBCRAF	GDC0879	15	131.799	1.54137	24
185.7	PATU8988T-SmBKRAS-LgBCRAF	GDC0879	15	131.799	1.40897	24
179.09	PATU8988T-SmBKRAS-LgBCRAF	GDC0879	7.5	131.799	1.35881	24
217.56	PATU8988T-SmBKRAS-LgBCRAF	GDC0879	7.5	131.799	1.6507	24
182.21	PATU8988T-SmBKRAS-LgBCRAF	GDC0879	7.5	131.799	1.38249	24
159.28	PATU8988T-SmBKRAS-LgBCRAF	GDC0879	3.75	131.799	1.20851	24
201.36	PATU8988T-SmBKRAS-LgBCRAF	GDC0879	3.75	131.799	1.52778	24
182.67	PATU8988T-SmBKRAS-LgBCRAF	GDC0879	3.75	131.799	1.38598	24
174.95	PATU8988T-SmBKRAS-LgBCRAF	GDC0879	1.875	131.799	1.3274	24
184.87	PATU8988T-SmBKRAS-LgBCRAF	GDC0879	1.875	131.799	1.40267	24
186.29	PATU8988T-SmBKRAS-LgBCRAF	GDC0879	1.875	131.799	1.41344	24
170.17	PATU8988T-SmBKRAS-LgBCRAF	GDC0879	1	131.799	1.29114	24
177.52	PATU8988T-SmBKRAS-LgBCRAF	GDC0879	1	131.799	1.3469	24
185.34	PATU8988T-SmBKRAS-LgBCRAF	GDC0879	1	131.799	1.40623	24
151.14	PATU8988T-SmBKRAS-LgBCRAF	GDC0879	0.5	131.799	1.14675	24
187.02	PATU8988T-SmBKRAS-LgBCRAF	GDC0879	0.5	131.799	1.41898	24
180.62	PATU8988T-SmBKRAS-LgBCRAF	GDC0879	0.5	131.799	1.37042	24
144.63	PATU8988T-SmBKRAS-LgBCRAF	GDC0879	0.25	131.799	1.09735	24
161.47	PATU8988T-SmBKRAS-LgBCRAF	GDC0879	0.25	131.799	1.22513	24
170.06	PATU8988T-SmBKRAS-LgBCRAF	GDC0879	0.25	131.799	1.2903	24
135.87	PATU8988T-SmBKRAS-LgBCRAF	GDC0879	0.125	131.799	1.03089	24
163.46	PATU8988T-SmBKRAS-LgBCRAF	GDC0879	0.125	131.799	1.24022	24
172.78	PATU8988T-SmBKRAS-LgBCRAF	GDC0879	0.125	131.799	1.31094	24
133.9	PATU8988T-SmBKRAS-LgBCRAF	GDC0879	0.0625	131.799	1.01594	24
166.49	PATU8988T-SmBKRAS-LgBCRAF	GDC0879	0.0625	131.799	1.26321	24
167.43	PATU8988T-SmBKRAS-LgBCRAF	GDC0879	0.0625	131.799	1.27035	24
130.59	PATU8988T-SmBKRAS-LgBCRAF	GDC0879	0.03	131.799	0.990829	24
154.6	PATU8988T-SmBKRAS-LgBCRAF	GDC0879	0.03	131.799	1.173	24
158	PATU8988T-SmBKRAS-LgBCRAF	GDC0879	0.03	131.799	1.1988	24
116.8	PATU8988T-SmBKRAS-LgBCRAF	GDC0879	0.015	131.799	0.8862	24
149.1	PATU8988T-SmBKRAS-LgBCRAF	GDC0879	0.015	131.799	1.13127	24
158.79	PATU8988T-SmBKRAS-LgBCRAF	GDC0879	0.015	131.799	1.20479	24
116.51	PATU8988T-SmBKRAS-LgBCRAF	GDC0879	0.0075	131.799	0.883999	24
147.88	PATU8988T-SmBKRAS-LgBCRAF	GDC0879	0.0075	131.799	1.12201	24
146.42	PATU8988T-SmBKRAS-LgBCRAF	GDC0879	0.0075	131.799	1.11094	24
117.51	PATU8988T-SmBKRAS-LgBCRAF	GDC0879	0.00375	131.799	0.891587	24
150.29	PATU8988T-SmBKRAS-LgBCRAF	GDC0879	0.00375	131.799	1.1403	24
147.73	PATU8988T-SmBKRAS-LgBCRAF	GDC0879	0.00375	131.799	1.12088	24
105.98	PATU8988T-SmBKRAS-LgBCRAF	GDC0879	0.001875	131.799	0.904105	24
143.2	PATU8988T-SmBKRAS-LgBCRAF	GDC0879	0.001875	131.799	1.0865	24
140.14	PATU8988T-SmBKRAS-LgBCRAF	GDC0879	0.001875	131.799	1.06329	24
102.85	PATU8988T-SmBKRAS-LgBCRAF	GDC0879	0.001	131.799	0.880356	24
127.32	PATU8988T-SmBKRAS-LgBCRAF	GDC0879	0.001	131.799	0.966018	24
136.23	PATU8988T-SmBKRAS-LgBCRAF	GDC0879	0.001	131.799	1.03362	24
120.73	parental	DMSO		124.549	0.969338	1
132.73	parental	DMSO		124.549	1.06569	1
137.59	parental	DMSO		124.549	1.10471	1
126.44	parental	DMSO		124.549	1.01518	1
141.36	parental	DMSO		124.549	1.13498	1
106.69	parental	DMSO		124.549	0.856611	1
128.63	parental	DMSO		124.549	1.03277	1
139.18	parental	DMSO		124.549	1.11747	1
114.42	parental	DMSO		124.549	0.918675	1
127.8	parental	DMSO		124.549	1.0261	1
122.1	parental	DMSO		124.549	0.980338	1
119.83	parental	DMSO		124.549	0.962112	1
125.06	parental	DMSO		124.549	1.0041	1
136.7	parental	DMSO		124.549	1.09756	1
105.51	parental	DMSO		124.549	0.847137	1
125.87	parental	DMSO		124.549	1.01061	1
112.23	parental	DMSO		124.549	0.901092	1
133.53	parental	DMSO		124.549	1.07211	1
125.61	parental	DMSO		124.549	1.00852	1
124.26	parental	DMSO		124.549	0.997681	1
133.8	parental	DMSO		124.549	1.07428	1
126.46	parental	DMSO		124.549	1.01534	1
102.38	parental	DMSO		124.549	0.822007	1
130.9	parental	DMSO		124.549	1.05099	1
126.49	parental	DMSO		124.549	1.01559	1
102.74	parental	DMSO		124.549	0.824897	1
110.75	parental	DMSO		124.549	0.889209	1
131.08	parental	DMSO		124.549	1.05244	1
104.61	parental	DMSO		124.549	0.839911	1
135.2	parental	DMSO		124.549	1.08552	1
134.54	parental	DMSO		124.549	1.08022	1
103.37	parental	DMSO		124.549	0.829955	1
135.25	parental	DMSO		124.549	1.08592	1
131.56	parental	DMSO		124.549	1.05629	1
108.55	parental	DMSO		124.549	0.871545	1
139.04	parental	DMSO		124.549	1.11635	1
128.76	parental	DMSO		124.549	1.03381	1
112.49	parental	DMSO		124.549	0.903179	1
134.89	parental	DMSO		124.549	1.08303	1
131.36	parental	DMSO		124.549	1.05469	1
119.63	parental	DMSO		124.549	0.960506	1
139.11	parental	DMSO		124.549	1.11691	1
125.96	parental	DMSO		124.549	1.01133	1
115.21	parental	DMSO		124.549	0.925018	1
134.3	parental	DMSO		124.549	1.07829	1
126.63	parental	DMSO		141.253	0.896479	7
139.25	parental	DMSO		141.253	0.985823	7
136.28	parental	DMSO		141.253	0.964797	7
134.92	parental	DMSO		141.253	0.955169	7
148.06	parental	DMSO		141.253	1.04819	7
153.13	parental	DMSO		141.253	1.08409	7
141.54	parental	DMSO		141.253	1.00204	7
154.47	parental	DMSO		141.253	1.09357	7
112.28	parental	DMSO		141.253	0.794888	7
142.61	parental	DMSO		141.253	1.00961	7
158.36	parental	DMSO		141.253	1.12111	7
123.83	parental	DMSO		141.253	0.876657	7
140.86	parental	DMSO		141.253	0.997221	7
136.7	parental	DMSO		141.253	0.96777	7
127.42	parental	DMSO		141.253	0.902072	7
142.81	parental	DMSO		141.253	1.01103	7
160.38	parental	DMSO		141.253	1.13541	7
112.67	parental	DMSO		141.253	0.797649	7
146.15	parental	DMSO		141.253	1.03467	7
126.72	parental	DMSO		141.253	0.897117	7
158.87	parental	DMSO		141.253	1.12472	7
143.63	parental	DMSO		141.253	1.01683	7
154.36	parental	DMSO		141.253	1.09279	7
158.04	parental	DMSO		141.253	1.11885	7
143.33	parental	DMSO		141.253	1.01471	7
123.27	parental	DMSO		141.253	0.872692	7
152.43	parental	DMSO		141.253	1.07913	7
142.24	parental	DMSO		141.253	1.00699	7
118.9	parental	DMSO		141.253	0.841755	7
120.55	parental	DMSO		141.253	0.853436	7
147.46	parental	DMSO		141.253	1.04395	7
118.99	parental	DMSO		141.253	0.842392	7
159.13	parental	DMSO		141.253	1.12656	7
150.75	parental	DMSO		141.253	1.06724	7
120.06	parental	DMSO		141.253	0.849967	7
155.95	parental	DMSO		141.253	1.10405	7
149.29	parental	DMSO		141.253	1.0569	7
124.97	parental	DMSO		141.253	0.884727	7
161.17	parental	DMSO		141.253	1.14101	7
147.06	parental	DMSO		141.253	1.04111	7
123.41	parental	DMSO		141.253	0.873683	7
157.61	parental	DMSO		141.253	1.1158	7
146.9	parental	DMSO		141.253	1.03998	7
125.77	parental	DMSO		141.253	0.890391	7
159.33	parental	DMSO		141.253	1.12798	7
140.66	parental	DMSO		141.253	0.995805	7
124.8	parental	DMSO		141.253	0.883524	7
156.94	parental	DMSO		141.253	1.11106	7
142.69	parental	DMSO		141.253	1.01018	7
154.52	parental	DMSO		141.253	1.09393	7
155.73	parental	DMSO		141.253	1.10249	7
140.48	parental	DMSO		156.837	0.895708	24
157.04	parental	DMSO		156.837	1.0013	24
160.81	parental	DMSO		156.837	1.02533	24
148.81	parental	DMSO		156.837	0.94882	24
163.3	parental	DMSO		156.837	1.04121	24
139.98	parental	DMSO		156.837	0.89252	24
151.15	parental	DMSO		156.837	0.96374	24
169.06	parental	DMSO		156.837	1.07794	24
153.24	parental	DMSO		156.837	0.977066	24
149.52	parental	DMSO		156.837	0.953347	24
154.06	parental	DMSO		156.837	0.982295	24
153.47	parental	DMSO		156.837	0.978533	24
149.17	parental	DMSO		156.837	0.951116	24
172.34	parental	DMSO		156.837	1.09885	24
139.9	parental	DMSO		156.837	0.89201	24
152.28	parental	DMSO		156.837	0.970945	24
147.53	parental	DMSO		156.837	0.940659	24
176.14	parental	DMSO		156.837	1.12308	24
153.04	parental	DMSO		156.837	0.975791	24
170.46	parental	DMSO		156.837	1.08686	24
171.36	parental	DMSO		156.837	1.0926	24
153.51	parental	DMSO		156.837	0.978788	24
150.27	parental	DMSO		156.837	0.958129	24
171.97	parental	DMSO		156.837	1.09649	24
153.74	parental	DMSO		156.837	0.980254	24
144.09	parental	DMSO		156.837	0.918725	24
145.65	parental	DMSO		156.837	0.928672	24
155.9	parental	DMSO		156.837	0.994026	24
148.86	parental	DMSO		156.837	0.949139	24
174.12	parental	DMSO		156.837	1.1102	24
154.02	parental	DMSO		156.837	0.982039	24
148.75	parental	DMSO		156.837	0.948438	24
172	parental	DMSO		156.837	1.09668	24
156.86	parental	DMSO		156.837	1.00015	24
153.03	parental	DMSO		156.837	0.975727	24
172.48	parental	DMSO		156.837	1.09974	24
153.19	parental	DMSO		156.837	0.976747	24
152.2	parental	DMSO		156.837	0.970435	24
170.11	parental	DMSO		156.837	1.08463	24
157.89	parental	DMSO		156.837	1.00671	24
151.17	parental	DMSO		156.837	0.963868	24
169.83	parental	DMSO		156.837	1.08284	24
152.39	parental	DMSO		156.837	0.971646	24
152.18	parental	DMSO		156.837	0.970308	24
171.32	parental	DMSO		156.837	1.09235	24
142.98	parental	DMSO		156.837	0.911648	24
160.48	parental	DMSO		156.837	1.02323	24
166.04	parental	DMSO		156.837	1.05868	24
172.15	PATU8988T-SmBKRAS-LgBCRAF	DMSO		183.994	0.935627	1
186.56	PATU8988T-SmBKRAS-LgBCRAF	DMSO		183.994	1.01394	1
193.76	PATU8988T-SmBKRAS-LgBCRAF	DMSO		183.994	1.05308	1
181.44	PATU8988T-SmBKRAS-LgBCRAF	DMSO		183.994	0.986118	1
195.78	PATU8988T-SmBKRAS-LgBCRAF	DMSO		183.994	1.06406	1
200.81	PATU8988T-SmBKRAS-LgBCRAF	DMSO		183.994	1.09139	1
184.19	PATU8988T-SmBKRAS-LgBCRAF	DMSO		183.994	1.00106	1
164.59	PATU8988T-SmBKRAS-LgBCRAF	DMSO		183.994	0.894539	1
198.81	PATU8988T-SmBKRAS-LgBCRAF	DMSO		183.994	1.08052	1
185.64	PATU8988T-SmBKRAS-LgBCRAF	DMSO		183.994	1.00894	1
165.79	PATU8988T-SmBKRAS-LgBCRAF	DMSO		183.994	0.901061	1
201.29	PATU8988T-SmBKRAS-LgBCRAF	DMSO		183.994	1.094	1
185.88	PATU8988T-SmBKRAS-LgBCRAF	DMSO		183.994	1.01025	1
166.37	PATU8988T-SmBKRAS-LgBCRAF	DMSO		183.994	0.904213	1
195.18	PATU8988T-SmBKRAS-LgBCRAF	DMSO		183.994	1.06079	1
184.94	PATU8988T-SmBKRAS-LgBCRAF	DMSO		183.994	1.00514	1
193.8	PATU8988T-SmBKRAS-LgBCRAF	DMSO		183.994	1.05329	1
194.01	PATU8988T-SmBKRAS-LgBCRAF	DMSO		183.994	1.05444	1
186.05	PATU8988T-SmBKRAS-LgBCRAF	DMSO		183.994	1.01117	1
196	PATU8988T-SmBKRAS-LgBCRAF	DMSO		183.994	1.06525	1
193.75	PATU8988T-SmBKRAS-LgBCRAF	DMSO		183.994	1.05302	1
152.84	PATU8988T-SmBKRAS-LgBCRAF	DMSO		183.994	0.830678	1
197.03	PATU8988T-SmBKRAS-LgBCRAF	DMSO		183.994	1.07085	1
193.68	PATU8988T-SmBKRAS-LgBCRAF	DMSO		183.994	1.05264	1
182.18	PATU8988T-SmBKRAS-LgBCRAF	DMSO		183.994	0.99014	1
199.65	PATU8988T-SmBKRAS-LgBCRAF	DMSO		183.994	1.08509	1
150.53	PATU8988T-SmBKRAS-LgBCRAF	DMSO		183.994	0.818124	1
181.81	PATU8988T-SmBKRAS-LgBCRAF	DMSO		183.994	0.988129	1
194.8	PATU8988T-SmBKRAS-LgBCRAF	DMSO		183.994	1.05873	1
155.28	PATU8988T-SmBKRAS-LgBCRAF	DMSO		183.994	0.84394	1
182.01	PATU8988T-SmBKRAS-LgBCRAF	DMSO		183.994	0.989216	1
186.8	PATU8988T-SmBKRAS-LgBCRAF	DMSO		183.994	1.01525	1
154.63	PATU8988T-SmBKRAS-LgBCRAF	DMSO		183.994	0.840407	1
182.78	PATU8988T-SmBKRAS-LgBCRAF	DMSO		183.994	0.993401	1
158.93	PATU8988T-SmBKRAS-LgBCRAF	DMSO		183.994	0.863777	1
199.35	PATU8988T-SmBKRAS-LgBCRAF	DMSO		183.994	1.08346	1
185.84	PATU8988T-SmBKRAS-LgBCRAF	DMSO		183.994	1.01003	1
193.37	PATU8988T-SmBKRAS-LgBCRAF	DMSO		183.994	1.05096	1
195.69	PATU8988T-SmBKRAS-LgBCRAF	DMSO		183.994	1.06357	1
187.37	PATU8988T-SmBKRAS-LgBCRAF	DMSO		183.994	1.01835	1
193.78	PATU8988T-SmBKRAS-LgBCRAF	DMSO		183.994	1.05319	1
191.23	PATU8988T-SmBKRAS-LgBCRAF	DMSO		183.994	1.03933	1
179.79	PATU8988T-SmBKRAS-LgBCRAF	DMSO		183.994	0.97715	1
161.51	PATU8988T-SmBKRAS-LgBCRAF	DMSO		183.994	0.877799	1
192.07	PATU8988T-SmBKRAS-LgBCRAF	DMSO		183.994	1.04389	1
176.64	PATU8988T-SmBKRAS-LgBCRAF	DMSO		188.93	0.934948	7
187.13	PATU8988T-SmBKRAS-LgBCRAF	DMSO		188.93	0.990472	7
182.65	PATU8988T-SmBKRAS-LgBCRAF	DMSO		188.93	0.966759	7
176.36	PATU8988T-SmBKRAS-LgBCRAF	DMSO		188.93	0.933466	7
195.65	PATU8988T-SmBKRAS-LgBCRAF	DMSO		188.93	1.03557	7
205.74	PATU8988T-SmBKRAS-LgBCRAF	DMSO		188.93	1.08897	7
188.22	PATU8988T-SmBKRAS-LgBCRAF	DMSO		188.93	0.996241	7
202.38	PATU8988T-SmBKRAS-LgBCRAF	DMSO		188.93	1.07119	7
209.92	PATU8988T-SmBKRAS-LgBCRAF	DMSO		188.93	1.1111	7
187.54	PATU8988T-SmBKRAS-LgBCRAF	DMSO		188.93	0.992642	7
163.27	PATU8988T-SmBKRAS-LgBCRAF	DMSO		188.93	0.864182	7
216.59	PATU8988T-SmBKRAS-LgBCRAF	DMSO		188.93	1.1464	7
188.36	PATU8988T-SmBKRAS-LgBCRAF	DMSO		188.93	0.996982	7
161.14	PATU8988T-SmBKRAS-LgBCRAF	DMSO		188.93	0.852908	7
211.46	PATU8988T-SmBKRAS-LgBCRAF	DMSO		188.93	1.11925	7
185.59	PATU8988T-SmBKRAS-LgBCRAF	DMSO		188.93	0.98232	7
162.34	PATU8988T-SmBKRAS-LgBCRAF	DMSO		188.93	0.859259	7
209.33	PATU8988T-SmBKRAS-LgBCRAF	DMSO		188.93	1.10798	7
190.42	PATU8988T-SmBKRAS-LgBCRAF	DMSO		188.93	1.00789	7
197.71	PATU8988T-SmBKRAS-LgBCRAF	DMSO		188.93	1.04647	7
203.78	PATU8988T-SmBKRAS-LgBCRAF	DMSO		188.93	1.0786	7
188.72	PATU8988T-SmBKRAS-LgBCRAF	DMSO		188.93	0.998887	7
199.68	PATU8988T-SmBKRAS-LgBCRAF	DMSO		188.93	1.0569	7
203.71	PATU8988T-SmBKRAS-LgBCRAF	DMSO		188.93	1.07823	7
149.21	PATU8988T-SmBKRAS-LgBCRAF	DMSO		188.93	0.789763	7
203.56	PATU8988T-SmBKRAS-LgBCRAF	DMSO		188.93	1.07743	7
200.44	PATU8988T-SmBKRAS-LgBCRAF	DMSO		188.93	1.06092	7
183.98	PATU8988T-SmBKRAS-LgBCRAF	DMSO		188.93	0.973799	7
205.39	PATU8988T-SmBKRAS-LgBCRAF	DMSO		188.93	1.08712	7
147.28	PATU8988T-SmBKRAS-LgBCRAF	DMSO		188.93	0.779547	7
190.48	PATU8988T-SmBKRAS-LgBCRAF	DMSO		188.93	1.0082	7
200.64	PATU8988T-SmBKRAS-LgBCRAF	DMSO		188.93	1.06198	7
146.22	PATU8988T-SmBKRAS-LgBCRAF	DMSO		188.93	0.773937	7
187.25	PATU8988T-SmBKRAS-LgBCRAF	DMSO		188.93	0.991107	7
194.61	PATU8988T-SmBKRAS-LgBCRAF	DMSO		188.93	1.03006	7
147.65	PATU8988T-SmBKRAS-LgBCRAF	DMSO		188.93	0.781506	7
187.14	PATU8988T-SmBKRAS-LgBCRAF	DMSO		188.93	0.990525	7
153.96	PATU8988T-SmBKRAS-LgBCRAF	DMSO		188.93	0.814904	7
205.93	PATU8988T-SmBKRAS-LgBCRAF	DMSO		188.93	1.08998	7
189.96	PATU8988T-SmBKRAS-LgBCRAF	DMSO		188.93	1.00545	7
204.43	PATU8988T-SmBKRAS-LgBCRAF	DMSO		188.93	1.08204	7
200.05	PATU8988T-SmBKRAS-LgBCRAF	DMSO		188.93	1.05886	7
191.68	PATU8988T-SmBKRAS-LgBCRAF	DMSO		188.93	1.01455	7
206.02	PATU8988T-SmBKRAS-LgBCRAF	DMSO		188.93	1.09046	7
205.98	PATU8988T-SmBKRAS-LgBCRAF	DMSO		188.93	1.09024	7
187.55	PATU8988T-SmBKRAS-LgBCRAF	DMSO		188.93	0.992695	7
163.74	PATU8988T-SmBKRAS-LgBCRAF	DMSO		188.93	0.866669	7
203.89	PATU8988T-SmBKRAS-LgBCRAF	DMSO		188.93	1.07918	7
183.96	PATU8988T-SmBKRAS-LgBCRAF	DMSO		188.93	0.973693	7
198.82	PATU8988T-SmBKRAS-LgBCRAF	DMSO		188.93	1.05235	7
201.29	PATU8988T-SmBKRAS-LgBCRAF	DMSO		188.93	1.06542	7
87.73	PATU8988T-SmBKRAS-LgBCRAF	DMSO		131.799	0.665636	24
110.46	PATU8988T-SmBKRAS-LgBCRAF	DMSO		131.799	0.838096	24
108.96	PATU8988T-SmBKRAS-LgBCRAF	DMSO		131.799	0.826715	24
98.98	PATU8988T-SmBKRAS-LgBCRAF	DMSO		131.799	0.750993	24
133.42	PATU8988T-SmBKRAS-LgBCRAF	DMSO		131.799	1.0123	24
126.78	PATU8988T-SmBKRAS-LgBCRAF	DMSO		131.799	0.961921	24
97.44	PATU8988T-SmBKRAS-LgBCRAF	DMSO		131.799	0.739309	24
152.42	PATU8988T-SmBKRAS-LgBCRAF	DMSO		131.799	1.15646	24
126.4	PATU8988T-SmBKRAS-LgBCRAF	DMSO		131.799	0.959038	24
108.08	PATU8988T-SmBKRAS-LgBCRAF	DMSO		131.799	0.820038	24
153.43	PATU8988T-SmBKRAS-LgBCRAF	DMSO		131.799	1.16412	24
145.17	PATU8988T-SmBKRAS-LgBCRAF	DMSO		131.799	1.10145	24
107.04	PATU8988T-SmBKRAS-LgBCRAF	DMSO		131.799	0.812147	24
153.86	PATU8988T-SmBKRAS-LgBCRAF	DMSO		131.799	1.16739	24
152.88	PATU8988T-SmBKRAS-LgBCRAF	DMSO		131.799	1.15995	24
115.57	PATU8988T-SmBKRAS-LgBCRAF	DMSO		131.799	0.876867	24
149.48	PATU8988T-SmBKRAS-LgBCRAF	DMSO		131.799	1.13415	24
149.54	PATU8988T-SmBKRAS-LgBCRAF	DMSO		131.799	1.13461	24
113.34	PATU8988T-SmBKRAS-LgBCRAF	DMSO		131.799	0.859947	24
142.61	PATU8988T-SmBKRAS-LgBCRAF	DMSO		131.799	1.08203	24
148.43	PATU8988T-SmBKRAS-LgBCRAF	DMSO		131.799	1.12619	24
131.1	PATU8988T-SmBKRAS-LgBCRAF	DMSO		131.799	0.994698	24
145.68	PATU8988T-SmBKRAS-LgBCRAF	DMSO		131.799	1.10532	24
158.27	PATU8988T-SmBKRAS-LgBCRAF	DMSO		131.799	1.20085	24
116.28	PATU8988T-SmBKRAS-LgBCRAF	DMSO		131.799	0.882254	24
146.56	PATU8988T-SmBKRAS-LgBCRAF	DMSO		131.799	1.112	24
148.64	PATU8988T-SmBKRAS-LgBCRAF	DMSO		131.799	1.12778	24
115.21	PATU8988T-SmBKRAS-LgBCRAF	DMSO		131.799	0.874136	24
154.16	PATU8988T-SmBKRAS-LgBCRAF	DMSO		131.799	1.16966	24
155.45	PATU8988T-SmBKRAS-LgBCRAF	DMSO		131.799	1.17945	24
115.48	PATU8988T-SmBKRAS-LgBCRAF	DMSO		131.799	0.876184	24
149.76	PATU8988T-SmBKRAS-LgBCRAF	DMSO		131.799	1.13628	24
154.06	PATU8988T-SmBKRAS-LgBCRAF	DMSO		131.799	1.1689	24
112.34	PATU8988T-SmBKRAS-LgBCRAF	DMSO		131.799	0.85236	24
153.05	PATU8988T-SmBKRAS-LgBCRAF	DMSO		131.799	1.16124	24
146.69	PATU8988T-SmBKRAS-LgBCRAF	DMSO		131.799	1.11298	24
109.95	PATU8988T-SmBKRAS-LgBCRAF	DMSO		131.799	0.834226	24
145.26	PATU8988T-SmBKRAS-LgBCRAF	DMSO		131.799	1.10213	24
149.51	PATU8988T-SmBKRAS-LgBCRAF	DMSO		131.799	1.13438	24
101.61	PATU8988T-SmBKRAS-LgBCRAF	DMSO		131.799	0.770948	24
139.92	PATU8988T-SmBKRAS-LgBCRAF	DMSO		131.799	1.06162	24
139.11	PATU8988T-SmBKRAS-LgBCRAF	DMSO		131.799	1.05547	24
106.7	PATU8988T-SmBKRAS-LgBCRAF	DMSO		131.799	0.809568	24
143.85	PATU8988T-SmBKRAS-LgBCRAF	DMSO		131.799	1.09144	24
141.08	PATU8988T-SmBKRAS-LgBCRAF	DMSO		131.799	1.07042	24
101.06	PATU8988T-SmBKRAS-LgBCRAF	DMSO		131.799	0.766775	24
127.64	PATU8988T-SmBKRAS-LgBCRAF	DMSO		131.799	0.968446	24
135.9	PATU8988T-SmBKRAS-LgBCRAF	DMSO		131.799	1.03112	24

## Sheet: Figure 2B data
siRNA KRAS
siRNA [nM]	KRAS protein level			Endobind signal
25	0	3.85183e-06		2.3	11.6	6.3
8.33	0.022512	2.88887e-06		0	0	3.1
2.78	0.153107	2.88887e-06		2.3	2.1	9.3
0.93	0.215711	3.85183e-06		20.1	39.7	46.8
0.31	0.439008	0.0549646		44.1	66	40.6
0.1	0.487987	0.183436		62	65	78.1
0.03	0.674782	0.448101		62	72	61.5
0	1	1		100	100	100
siRNA CRAF
siRNA [nM]	CRAF protein level		Endobind signal
25	0.029	0.154717	14.8148	17.7778
8.333	0.171	0.177897	13.3333	22.2222
2.778	0.258	0.257071	28.1481	23.7037
0.926	0.508	0.278493	34.0741	34.0741
0.309	0.608	0.459513	49.6296	48.8889
0.103	0.757	0.683379	112.593	82.963
0.034	0.926	0.887896	97.7778	87.4074
0.011	1	1	108.148	91.8519

## Sheet: Figure 2B blots
	CRAF							KRAS							b-Actin

## Sheet: Figure 2C
AVG/STDV
time point [h]	0	0	0	0	0	0	0	0	1	1	1	1	1	1	1	1	4	4	4	4	4	4	4	4	6	6	6	6	6	6	6	6	9	9	9	9	9	9	9	9	12	12	12	12	12	12	12	12
compound	GDC0879	GDC0879	Selumetinib	Selumetinib	NVP-LHS533	NVP-LHS533	LY3009120	LY3009120	GDC0879	GDC0879	Selumetinib	Selumetinib	NVP-LHS533	NVP-LHS533	LY3009120	LY3009120	GDC0879	GDC0879	Selumetinib	Selumetinib	NVP-LHS533	NVP-LHS533	LY3009120	LY3009120	GDC0879	GDC0879	Selumetinib	Selumetinib	NVP-LHS533	NVP-LHS533	LY3009120	LY3009120	GDC0879	GDC0879	Selumetinib	Selumetinib	NVP-LHS533	NVP-LHS533	LY3009120	LY3009120	GDC0879	GDC0879	Selumetinib	Selumetinib	NVP-LHS533	NVP-LHS533	LY3009120	LY3009120
concentration [uM]	AVG	STDEV	AVG	STDEV	AVG	STDEV	AVG	STDEV	AVG	STDEV	AVG	STDEV	AVG	STDEV	AVG	STDEV	AVG	STDEV	AVG	STDEV	AVG	STDEV	AVG	STDEV	AVG	STDEV	AVG	STDEV	AVG	STDEV	AVG	STDEV	AVG	STDEV	AVG	STDEV	AVG	STDEV	AVG	STDEV	AVG	STDEV	AVG	STDEV	AVG	STDEV	AVG	STDEV
0	0.97	0.06	0.97	0.07	0.95	0.05	0.99	0.03	0.99	0.09	0.98	0.07	0.97	0.06	0.98	0.06	0.96	0.03	0.96	0.03	0.97	0.03	1.01	0.04	0.97	0.01	0.95	0.04	0.97	0.01	1.05	0.02	0.96	0.03	0.94	0.02	0.99	0.02	1.09	0.01	0.98	0.01	0.96	0.03	1.03	0.02	1.15	0.03
0.01	1.03	0.04	0.97	0.06	0.99	0.03	0.98	0.04	1.03	0.08	0.98	0.07	1	0.06	0.98	0.07	0.98	0.03	0.95	0.04	0.99	0.04	1.04	0.04	0.96	0.02	0.93	0.02	0.99	0.03	1.1	0.05	0.96	0.04	0.94	0.04	1.02	0.03	1.15	0.03	0.98	0.02	0.97	0.05	1.06	0.02	1.24	0.07
0.02	0.99	0.08	1.01	0.03	1.02	0.02	1	0.03	1.03	0.11	0.98	0.08	0.98	0.06	0.98	0.04	0.99	0.04	0.96	0.03	1.01	0.02	1.07	0.04	0.97	0.03	0.95	0.02	1.03	0.03	1.16	0.04	0.95	0.04	0.94	0.04	1.08	0.03	1.22	0.03	0.97	0.04	0.93	0.04	1.12	0.03	1.32	0.03
0.03	0.99	0.05	0.96	0.07	1.01	0.03	0.98	0.04	1.1	0.11	0.97	0.07	0.98	0.06	0.97	0.03	1.03	0.03	0.97	0.02	1.06	0.02	1.14	0.03	1.03	0.03	0.97	0.03	1.14	0.04	1.24	0.02	1.01	0.03	0.96	0.04	1.2	0.03	1.35	0.02	1.01	0.01	0.96	0.03	1.25	0.02	1.45	0.04
0.06	0.98	0.06	0.99	0.05	0.97	0.04	1	0.02	1.22	0.07	0.98	0.07	1	0.05	0.99	0.03	1.1	0.03	0.98	0.02	1.12	0.02	1.21	0.06	1.09	0.03	0.94	0.02	1.22	0.04	1.34	0.03	1.07	0.03	0.95	0.03	1.29	0.05	1.46	0.03	1.08	0.03	0.98	0.01	1.37	0.07	1.58	0.05
0.12	0.96	0.08	0.99	0.06	1.01	0.02	1	0.01	1.27	0.07	0.98	0.06	1.01	0.06	1	0.03	1.19	0.06	0.97	0.01	1.2	0.02	1.26	0.02	1.18	0.05	0.97	0.02	1.29	0.04	1.42	0.02	1.14	0.03	0.95	0.04	1.35	0.05	1.58	0.05	1.16	0.02	0.97	0.03	1.39	0.07	1.7	0.06
0.24	0.98	0.05	0.99	0.03	0.99	0.04	0.95	0.04	1.4	0.06	0.99	0.07	1.07	0.05	0.99	0.05	1.4	0.04	0.99	0.02	1.29	0.03	1.35	0.05	1.38	0.02	0.98	0.02	1.4	0.02	1.57	0.04	1.36	0.06	0.96	0.04	1.44	0.05	1.76	0.04	1.36	0.09	0.96	0.04	1.52	0.04	1.96	0.07
0.47	1.01	0.03	1	0.04	0.94	0.05	0.99	0.03	1.5	0.11	0.99	0.07	1.1	0.05	1.03	0.05	1.62	0.05	1	0.02	1.34	0.04	1.42	0.05	1.61	0.05	0.98	0.03	1.44	0.04	1.67	0.08	1.58	0.06	0.98	0.02	1.51	0.05	1.84	0.08	1.59	0.07	0.99	0.03	1.56	0.05	2.05	0.07
0.94	1.01	0.05	1.01	0.05	0.95	0.07	0.98	0.04	1.53	0.08	1.04	0.07	1.17	0.08	1.06	0.03	1.75	0.06	1.02	0.03	1.47	0.03	1.51	0.03	1.81	0.05	1.03	0.04	1.57	0.02	1.75	0.08	1.74	0.06	0.99	0.03	1.57	0.05	1.91	0.06	1.78	0.1	1.01	0.04	1.64	0.11	2.07	0.1
1.88	1.03	0.03	0.98	0.05	0.98	0.07	1	0.04	1.56	0.07	1.07	0.08	1.24	0.1	1.09	0.05	1.83	0.08	1.06	0.03	1.56	0.03	1.54	0.04	1.92	0.07	1.06	0.04	1.6	0.04	1.8	0.05	1.87	0.11	1.04	0.05	1.62	0.03	1.91	0.05	1.86	0.18	1.06	0.07	1.66	0.11	2.07	0.09
3.75	1.03	0.03	0.99	0.06	1.02	0.04	0.97	0.06	1.54	0.12	1.14	0.1	1.33	0.08	1.08	0.07	1.85	0.05	1.12	0.01	1.6	0.04	1.59	0.06	1.93	0.03	1.1	0.03	1.6	0.03	1.77	0.05	1.9	0.05	1.1	0.03	1.58	0.06	1.89	0.09	1.99	0.08	1.11	0.06	1.61	0.08	2.04	0.11
7.5	1.05	0.05	1.01	0.11	1	0.05	1.03	0.02	1.54	0.07	1.02	0.12	1.38	0.07	1.16	0.09	1.87	0.04	1	0.03	1.64	0.06	1.57	0.02	1.98	0.04	1	0.03	1.67	0.06	1.74	0.05	1.95	0.06	0.98	0.03	1.65	0.08	1.8	0.05	2.05	0.08	1	0.04	1.66	0.12	1.92	0.04
15	1.02	0.08	1.02	0.06	1.04	0.05	1.03	0.03	1.46	0.14	1.02	0.1	1.47	0.11	1.14	0.09	1.8	0.03	1	0.02	1.62	0.04	1.47	0.03	1.99	0.05	0.98	0.03	1.63	0.07	1.59	0.04	2.03	0.11	0.97	0.02	1.63	0.05	1.62	0.04	2.15	0.2	0.99	0.04	1.65	0.08	1.78	0.07
Raw data
EndoBind signal	Cell line	time point	compound	concentration	AVG DMSO	relative EndoBind signal
161.49	PATU8988T-SmBKRAS-LgBCRAF	0	DMSO		140.173	1.15208
162.92	PATU8988T-SmBKRAS-LgBCRAF	0	GDC0879	15	140.173	1.16228
158.28	PATU8988T-SmBKRAS-LgBCRAF	0	Selumetinib	15	140.173	1.12918
159.03	PATU8988T-SmBKRAS-LgBCRAF	0	NVP-LHS533	15	140.173	1.13453
146.94	PATU8988T-SmBKRAS-LgBCRAF	0	LY3009120	15	140.173	1.04828
147.58	PATU8988T-SmBKRAS-LgBCRAF	0	DMSO		140.173	1.05284
143.38	PATU8988T-SmBKRAS-LgBCRAF	0	GDC0879	15	140.173	1.02288
140.44	PATU8988T-SmBKRAS-LgBCRAF	0	Selumetinib	15	140.173	1.0019
145.62	PATU8988T-SmBKRAS-LgBCRAF	0	NVP-LHS533	15	140.173	1.03886
147.41	PATU8988T-SmBKRAS-LgBCRAF	0	LY3009120	15	140.173	1.05163
136.67	PATU8988T-SmBKRAS-LgBCRAF	0	DMSO		140.173	0.975009
144.93	PATU8988T-SmBKRAS-LgBCRAF	0	GDC0879	15	140.173	1.03394
147.55	PATU8988T-SmBKRAS-LgBCRAF	0	Selumetinib	15	140.173	1.05263
149.93	PATU8988T-SmBKRAS-LgBCRAF	0	NVP-LHS533	15	140.173	1.06961
148.53	PATU8988T-SmBKRAS-LgBCRAF	0	LY3009120	15	140.173	1.05962
155.8	PATU8988T-SmBKRAS-LgBCRAF	0	DMSO		140.173	1.11148
159.58	PATU8988T-SmBKRAS-LgBCRAF	0	GDC0879	7.5	140.173	1.13845
155.69	PATU8988T-SmBKRAS-LgBCRAF	0	Selumetinib	7.5	140.173	1.1107
148.56	PATU8988T-SmBKRAS-LgBCRAF	0	NVP-LHS533	7.5	140.173	1.05983
146.92	PATU8988T-SmBKRAS-LgBCRAF	0	LY3009120	7.5	140.173	1.04813
139.83	PATU8988T-SmBKRAS-LgBCRAF	0	DMSO		140.173	0.997552
147.2	PATU8988T-SmBKRAS-LgBCRAF	0	GDC0879	7.5	140.173	1.05013
149.6	PATU8988T-SmBKRAS-LgBCRAF	0	Selumetinib	7.5	140.173	1.06725
146.97	PATU8988T-SmBKRAS-LgBCRAF	0	NVP-LHS533	7.5	140.173	1.04849
145.86	PATU8988T-SmBKRAS-LgBCRAF	0	LY3009120	7.5	140.173	1.04057
148.21	PATU8988T-SmBKRAS-LgBCRAF	0	DMSO		140.173	1.05734
145.47	PATU8988T-SmBKRAS-LgBCRAF	0	GDC0879	7.5	140.173	1.03779
148.77	PATU8988T-SmBKRAS-LgBCRAF	0	Selumetinib	7.5	140.173	1.06133
133.25	PATU8988T-SmBKRAS-LgBCRAF	0	NVP-LHS533	7.5	140.173	0.95061
146.66	PATU8988T-SmBKRAS-LgBCRAF	0	LY3009120	7.5	140.173	1.04628
154.64	PATU8988T-SmBKRAS-LgBCRAF	0	DMSO		140.173	1.10321
145.72	PATU8988T-SmBKRAS-LgBCRAF	0	GDC0879	3.75	140.173	1.03957
154.38	PATU8988T-SmBKRAS-LgBCRAF	0	Selumetinib	3.75	140.173	1.10135
149.38	PATU8988T-SmBKRAS-LgBCRAF	0	NVP-LHS533	3.75	140.173	1.06568
124.82	PATU8988T-SmBKRAS-LgBCRAF	0	LY3009120	3.75	140.173	0.89047
146.21	PATU8988T-SmBKRAS-LgBCRAF	0	DMSO		140.173	1.04307
147.06	PATU8988T-SmBKRAS-LgBCRAF	0	GDC0879	3.75	140.173	1.04913
142.37	PATU8988T-SmBKRAS-LgBCRAF	0	Selumetinib	3.75	140.173	1.01567
142.67	PATU8988T-SmBKRAS-LgBCRAF	0	NVP-LHS533	3.75	140.173	1.01781
135.82	PATU8988T-SmBKRAS-LgBCRAF	0	LY3009120	3.75	140.173	0.968945
150.52	PATU8988T-SmBKRAS-LgBCRAF	0	DMSO		140.173	1.07381
146.94	PATU8988T-SmBKRAS-LgBCRAF	0	GDC0879	3.75	140.173	1.04828
132.41	PATU8988T-SmBKRAS-LgBCRAF	0	Selumetinib	3.75	140.173	0.944618
150.53	PATU8988T-SmBKRAS-LgBCRAF	0	NVP-LHS533	3.75	140.173	1.07389
147.68	PATU8988T-SmBKRAS-LgBCRAF	0	LY3009120	3.75	140.173	1.05355
151.5	PATU8988T-SmBKRAS-LgBCRAF	0	DMSO		140.173	1.08081
151.23	PATU8988T-SmBKRAS-LgBCRAF	0	GDC0879	1.875	140.173	1.07888
146.12	PATU8988T-SmBKRAS-LgBCRAF	0	Selumetinib	1.875	140.173	1.04243
150.65	PATU8988T-SmBKRAS-LgBCRAF	0	NVP-LHS533	1.875	140.173	1.07474
148.72	PATU8988T-SmBKRAS-LgBCRAF	0	LY3009120	1.875	140.173	1.06097
146.75	PATU8988T-SmBKRAS-LgBCRAF	0	DMSO		140.173	1.04692
145.3	PATU8988T-SmBKRAS-LgBCRAF	0	GDC0879	1.875	140.173	1.03658
139	PATU8988T-SmBKRAS-LgBCRAF	0	Selumetinib	1.875	140.173	0.991631
136.67	PATU8988T-SmBKRAS-LgBCRAF	0	NVP-LHS533	1.875	140.173	0.975009
141.85	PATU8988T-SmBKRAS-LgBCRAF	0	LY3009120	1.875	140.173	1.01196
147.5	PATU8988T-SmBKRAS-LgBCRAF	0	DMSO		140.173	1.05227
144.6	PATU8988T-SmBKRAS-LgBCRAF	0	GDC0879	1.875	140.173	1.03158
139.92	PATU8988T-SmBKRAS-LgBCRAF	0	Selumetinib	1.875	140.173	0.998194
142.86	PATU8988T-SmBKRAS-LgBCRAF	0	NVP-LHS533	1.875	140.173	1.01917
144.32	PATU8988T-SmBKRAS-LgBCRAF	0	LY3009120	1.875	140.173	1.02958
150	PATU8988T-SmBKRAS-LgBCRAF	0	DMSO		140.173	1.07011
148.1	PATU8988T-SmBKRAS-LgBCRAF	0	GDC0879	0.9375	140.173	1.05655
150.65	PATU8988T-SmBKRAS-LgBCRAF	0	Selumetinib	0.9375	140.173	1.07474
142.93	PATU8988T-SmBKRAS-LgBCRAF	0	NVP-LHS533	0.9375	140.173	1.01967
144.72	PATU8988T-SmBKRAS-LgBCRAF	0	LY3009120	0.9375	140.173	1.03244
135.43	PATU8988T-SmBKRAS-LgBCRAF	0	DMSO		140.173	0.966162
142.77	PATU8988T-SmBKRAS-LgBCRAF	0	GDC0879	0.9375	140.173	1.01853
143.66	PATU8988T-SmBKRAS-LgBCRAF	0	Selumetinib	0.9375	140.173	1.02488
139.72	PATU8988T-SmBKRAS-LgBCRAF	0	NVP-LHS533	0.9375	140.173	0.996767
138.44	PATU8988T-SmBKRAS-LgBCRAF	0	LY3009120	0.9375	140.173	0.987636
128.75	PATU8988T-SmBKRAS-LgBCRAF	0	DMSO		140.173	0.918507
145.96	PATU8988T-SmBKRAS-LgBCRAF	0	GDC0879	0.9375	140.173	1.04128
141.07	PATU8988T-SmBKRAS-LgBCRAF	0	Selumetinib	0.9375	140.173	1.0064
128.96	PATU8988T-SmBKRAS-LgBCRAF	0	NVP-LHS533	0.9375	140.173	0.920005
132.57	PATU8988T-SmBKRAS-LgBCRAF	0	LY3009120	0.9375	140.173	0.945759
140.16	PATU8988T-SmBKRAS-LgBCRAF	0	DMSO		140.173	0.999906
149.26	PATU8988T-SmBKRAS-LgBCRAF	0	GDC0879	0.46875	140.173	1.06483
145.89	PATU8988T-SmBKRAS-LgBCRAF	0	Selumetinib	0.46875	140.173	1.04078
137.67	PATU8988T-SmBKRAS-LgBCRAF	0	NVP-LHS533	0.46875	140.173	0.982143
144.12	PATU8988T-SmBKRAS-LgBCRAF	0	LY3009120	0.46875	140.173	1.02816
136.56	PATU8988T-SmBKRAS-LgBCRAF	0	DMSO		140.173	0.974224
143.42	PATU8988T-SmBKRAS-LgBCRAF	0	GDC0879	0.46875	140.173	1.02316
141.56	PATU8988T-SmBKRAS-LgBCRAF	0	Selumetinib	0.46875	140.173	1.00989
135	PATU8988T-SmBKRAS-LgBCRAF	0	NVP-LHS533	0.46875	140.173	0.963095
132.18	PATU8988T-SmBKRAS-LgBCRAF	0	LY3009120	0.46875	140.173	0.942977
144	PATU8988T-SmBKRAS-LgBCRAF	0	DMSO		140.173	1.0273
140.81	PATU8988T-SmBKRAS-LgBCRAF	0	GDC0879	0.46875	140.173	1.00454
140.23	PATU8988T-SmBKRAS-LgBCRAF	0	Selumetinib	0.46875	140.173	1.00041
135.66	PATU8988T-SmBKRAS-LgBCRAF	0	NVP-LHS533	0.46875	140.173	0.967803
141.72	PATU8988T-SmBKRAS-LgBCRAF	0	LY3009120	0.46875	140.173	1.01104
149.05	PATU8988T-SmBKRAS-LgBCRAF	0	DMSO		140.173	1.06333
139.32	PATU8988T-SmBKRAS-LgBCRAF	0	GDC0879	0.24	140.173	0.993914
146.19	PATU8988T-SmBKRAS-LgBCRAF	0	Selumetinib	0.24	140.173	1.04292
141.6	PATU8988T-SmBKRAS-LgBCRAF	0	NVP-LHS533	0.24	140.173	1.01018
139.38	PATU8988T-SmBKRAS-LgBCRAF	0	LY3009120	0.24	140.173	0.994342
145.07	PATU8988T-SmBKRAS-LgBCRAF	0	DMSO		140.173	1.03493
137.42	PATU8988T-SmBKRAS-LgBCRAF	0	GDC0879	0.24	140.173	0.980359
139.51	PATU8988T-SmBKRAS-LgBCRAF	0	Selumetinib	0.24	140.173	0.995269
145.96	PATU8988T-SmBKRAS-LgBCRAF	0	NVP-LHS533	0.24	140.173	1.04128
128.99	PATU8988T-SmBKRAS-LgBCRAF	0	LY3009120	0.24	140.173	0.920219
133.3	PATU8988T-SmBKRAS-LgBCRAF	0	DMSO		140.173	0.950967
141.12	PATU8988T-SmBKRAS-LgBCRAF	0	GDC0879	0.24	140.173	1.00676
135.41	PATU8988T-SmBKRAS-LgBCRAF	0	Selumetinib	0.24	140.173	0.96602
132.19	PATU8988T-SmBKRAS-LgBCRAF	0	NVP-LHS533	0.24	140.173	0.943048
126.73	PATU8988T-SmBKRAS-LgBCRAF	0	LY3009120	0.24	140.173	0.904096
148.7	PATU8988T-SmBKRAS-LgBCRAF	0	DMSO		140.173	1.06083
148.48	PATU8988T-SmBKRAS-LgBCRAF	0	GDC0879	0.12	140.173	1.05926
149.43	PATU8988T-SmBKRAS-LgBCRAF	0	Selumetinib	0.12	140.173	1.06604
143.24	PATU8988T-SmBKRAS-LgBCRAF	0	NVP-LHS533	0.12	140.173	1.02188
138.37	PATU8988T-SmBKRAS-LgBCRAF	0	LY3009120	0.12	140.173	0.987136
137.1	PATU8988T-SmBKRAS-LgBCRAF	0	DMSO		140.173	0.978076
127.15	PATU8988T-SmBKRAS-LgBCRAF	0	GDC0879	0.12	140.173	0.907093
132	PATU8988T-SmBKRAS-LgBCRAF	0	Selumetinib	0.12	140.173	0.941693
139.13	PATU8988T-SmBKRAS-LgBCRAF	0	NVP-LHS533	0.12	140.173	0.992558
140.15	PATU8988T-SmBKRAS-LgBCRAF	0	LY3009120	0.12	140.173	0.999835
145.34	PATU8988T-SmBKRAS-LgBCRAF	0	DMSO		140.173	1.03686
141.34	PATU8988T-SmBKRAS-LgBCRAF	0	GDC0879	0.12	140.173	1.00832
138.63	PATU8988T-SmBKRAS-LgBCRAF	0	Selumetinib	0.12	140.173	0.988991
141.96	PATU8988T-SmBKRAS-LgBCRAF	0	NVP-LHS533	0.12	140.173	1.01275
139.9	PATU8988T-SmBKRAS-LgBCRAF	0	LY3009120	0.12	140.173	0.998052
154.95	PATU8988T-SmBKRAS-LgBCRAF	0	DMSO		140.173	1.10542
149.72	PATU8988T-SmBKRAS-LgBCRAF	0	GDC0879	0.06	140.173	1.06811
152.57	PATU8988T-SmBKRAS-LgBCRAF	0	Selumetinib	0.06	140.173	1.08844
141.04	PATU8988T-SmBKRAS-LgBCRAF	0	NVP-LHS533	0.06	140.173	1.00618
140.53	PATU8988T-SmBKRAS-LgBCRAF	0	LY3009120	0.06	140.173	1.00255
141.96	PATU8988T-SmBKRAS-LgBCRAF	0	DMSO		140.173	1.01275
134.14	PATU8988T-SmBKRAS-LgBCRAF	0	GDC0879	0.06	140.173	0.956959
138.64	PATU8988T-SmBKRAS-LgBCRAF	0	Selumetinib	0.06	140.173	0.989063
142.59	PATU8988T-SmBKRAS-LgBCRAF	0	NVP-LHS533	0.06	140.173	1.01724
139.69	PATU8988T-SmBKRAS-LgBCRAF	0	LY3009120	0.06	140.173	0.996553
142.45	PATU8988T-SmBKRAS-LgBCRAF	0	DMSO		140.173	1.01624
138.92	PATU8988T-SmBKRAS-LgBCRAF	0	GDC0879	0.06	140.173	0.99106
135.07	PATU8988T-SmBKRAS-LgBCRAF	0	Selumetinib	0.06	140.173	0.963594
131.21	PATU8988T-SmBKRAS-LgBCRAF	0	NVP-LHS533	0.06	140.173	0.936057
143.7	PATU8988T-SmBKRAS-LgBCRAF	0	LY3009120	0.06	140.173	1.02516
149.95	PATU8988T-SmBKRAS-LgBCRAF	0	DMSO		140.173	1.06975
150.93	PATU8988T-SmBKRAS-LgBCRAF	0	GDC0879	0.03	140.173	1.07674
147.11	PATU8988T-SmBKRAS-LgBCRAF	0	Selumetinib	0.03	140.173	1.04949
146.91	PATU8988T-SmBKRAS-LgBCRAF	0	NVP-LHS533	0.03	140.173	1.04806
138.58	PATU8988T-SmBKRAS-LgBCRAF	0	LY3009120	0.03	140.173	0.988635
141	PATU8988T-SmBKRAS-LgBCRAF	0	DMSO		140.173	1.0059
140.79	PATU8988T-SmBKRAS-LgBCRAF	0	GDC0879	0.03	140.173	1.0044
139.93	PATU8988T-SmBKRAS-LgBCRAF	0	Selumetinib	0.03	140.173	0.998266
145.85	PATU8988T-SmBKRAS-LgBCRAF	0	NVP-LHS533	0.03	140.173	1.0405
146.12	PATU8988T-SmBKRAS-LgBCRAF	0	LY3009120	0.03	140.173	1.04243
120.25	PATU8988T-SmBKRAS-LgBCRAF	0	DMSO		140.173	0.857868
128.1	PATU8988T-SmBKRAS-LgBCRAF	0	GDC0879	0.03	140.173	0.91387
127.71	PATU8988T-SmBKRAS-LgBCRAF	0	Selumetinib	0.03	140.173	0.911088
138.91	PATU8988T-SmBKRAS-LgBCRAF	0	NVP-LHS533	0.03	140.173	0.990989
136.89	PATU8988T-SmBKRAS-LgBCRAF	0	LY3009120	0.03	140.173	0.976578
143.12	PATU8988T-SmBKRAS-LgBCRAF	0	DMSO		140.173	1.02102
154.94	PATU8988T-SmBKRAS-LgBCRAF	0	GDC0879	0.015	140.173	1.10535
149.38	PATU8988T-SmBKRAS-LgBCRAF	0	Selumetinib	0.015	140.173	1.06568
148.01	PATU8988T-SmBKRAS-LgBCRAF	0	NVP-LHS533	0.015	140.173	1.05591
136.98	PATU8988T-SmBKRAS-LgBCRAF	0	LY3009120	0.015	140.173	0.97722
128.28	PATU8988T-SmBKRAS-LgBCRAF	0	DMSO		140.173	0.915154
120.9	PATU8988T-SmBKRAS-LgBCRAF	0	GDC0879	0.015	140.173	0.862505
139.71	PATU8988T-SmBKRAS-LgBCRAF	0	Selumetinib	0.015	140.173	0.996696
140.25	PATU8988T-SmBKRAS-LgBCRAF	0	NVP-LHS533	0.015	140.173	1.00055
139.67	PATU8988T-SmBKRAS-LgBCRAF	0	LY3009120	0.015	140.173	0.996411
143.62	PATU8988T-SmBKRAS-LgBCRAF	0	DMSO		140.173	1.02459
139.83	PATU8988T-SmBKRAS-LgBCRAF	0	GDC0879	0.015	140.173	0.997552
139.4	PATU8988T-SmBKRAS-LgBCRAF	0	Selumetinib	0.015	140.173	0.994484
141.92	PATU8988T-SmBKRAS-LgBCRAF	0	NVP-LHS533	0.015	140.173	1.01246
139.13	PATU8988T-SmBKRAS-LgBCRAF	0	LY3009120	0.015	140.173	0.992558
147.2	PATU8988T-SmBKRAS-LgBCRAF	0	DMSO		140.173	1.05013
150.5	PATU8988T-SmBKRAS-LgBCRAF	0	GDC0879	0.0075	140.173	1.07367
152.51	PATU8988T-SmBKRAS-LgBCRAF	0	Selumetinib	0.0075	140.173	1.08801
139.36	PATU8988T-SmBKRAS-LgBCRAF	0	NVP-LHS533	0.0075	140.173	0.994199
144.79	PATU8988T-SmBKRAS-LgBCRAF	0	LY3009120	0.0075	140.173	1.03294
135.13	PATU8988T-SmBKRAS-LgBCRAF	0	DMSO		140.173	0.964022
144.78	PATU8988T-SmBKRAS-LgBCRAF	0	GDC0879	0.0075	140.173	1.03287
138.2	PATU8988T-SmBKRAS-LgBCRAF	0	Selumetinib	0.0075	140.173	0.985924
142.09	PATU8988T-SmBKRAS-LgBCRAF	0	NVP-LHS533	0.0075	140.173	1.01368
131.67	PATU8988T-SmBKRAS-LgBCRAF	0	LY3009120	0.0075	140.173	0.939338
127.81	PATU8988T-SmBKRAS-LgBCRAF	0	DMSO		140.173	0.911801
143.51	PATU8988T-SmBKRAS-LgBCRAF	0	GDC0879	0.0075	140.173	1.02381
131.58	PATU8988T-SmBKRAS-LgBCRAF	0	Selumetinib	0.0075	140.173	0.938696
139.75	PATU8988T-SmBKRAS-LgBCRAF	0	NVP-LHS533	0.0075	140.173	0.996981
131.57	PATU8988T-SmBKRAS-LgBCRAF	0	LY3009120	0.0075	140.173	0.938625
143.84	PATU8988T-SmBKRAS-LgBCRAF	0	DMSO		140.173	1.02616
145.78	PATU8988T-SmBKRAS-LgBCRAF	0	GDC0879	0.00375	140.173	1.04
146.82	PATU8988T-SmBKRAS-LgBCRAF	0	Selumetinib	0.00375	140.173	1.04742
136.3	PATU8988T-SmBKRAS-LgBCRAF	0	NVP-LHS533	0.00375	140.173	0.972369
141.46	PATU8988T-SmBKRAS-LgBCRAF	0	LY3009120	0.00375	140.173	1.00918
137.74	PATU8988T-SmBKRAS-LgBCRAF	0	DMSO		140.173	0.982642
134.36	PATU8988T-SmBKRAS-LgBCRAF	0	GDC0879	0.00375	140.173	0.958529
136.17	PATU8988T-SmBKRAS-LgBCRAF	0	Selumetinib	0.00375	140.173	0.971442
120.73	PATU8988T-SmBKRAS-LgBCRAF	0	NVP-LHS533	0.00375	140.173	0.861292
145.7	PATU8988T-SmBKRAS-LgBCRAF	0	LY3009120	0.00375	140.173	1.03943
120.34	PATU8988T-SmBKRAS-LgBCRAF	0	DMSO		140.173	0.85851
124.62	PATU8988T-SmBKRAS-LgBCRAF	0	GDC0879	0.00375	140.173	0.889043
133.63	PATU8988T-SmBKRAS-LgBCRAF	0	Selumetinib	0.00375	140.173	0.953321
137.11	PATU8988T-SmBKRAS-LgBCRAF	0	NVP-LHS533	0.00375	140.173	0.978148
134.7	PATU8988T-SmBKRAS-LgBCRAF	0	LY3009120	0.00375	140.173	0.960955
140.88	PATU8988T-SmBKRAS-LgBCRAF	0	DMSO		140.173	1.00504
138.66	PATU8988T-SmBKRAS-LgBCRAF	0	DMSO		140.173	0.989205
138.57	PATU8988T-SmBKRAS-LgBCRAF	0	DMSO		140.173	0.988563
140.66	PATU8988T-SmBKRAS-LgBCRAF	0	DMSO		140.173	1.00347
138.25	PATU8988T-SmBKRAS-LgBCRAF	0	DMSO		140.173	0.98628
129.96	PATU8988T-SmBKRAS-LgBCRAF	0	DMSO		140.173	0.927139
152.34	PATU8988T-SmBKRAS-LgBCRAF	0	DMSO		140.173	1.0868
128.13	PATU8988T-SmBKRAS-LgBCRAF	0	GDC0879	15	140.173	0.914084
138.54	PATU8988T-SmBKRAS-LgBCRAF	0	Selumetinib	15	140.173	0.988349
142.9	PATU8988T-SmBKRAS-LgBCRAF	0	NVP-LHS533	15	140.173	1.01945
137.46	PATU8988T-SmBKRAS-LgBCRAF	0	LY3009120	15	140.173	0.980644
135.16	PATU8988T-SmBKRAS-LgBCRAF	0	DMSO		140.173	0.964236
137.31	PATU8988T-SmBKRAS-LgBCRAF	0	GDC0879	15	140.173	0.979574
141.1	PATU8988T-SmBKRAS-LgBCRAF	0	Selumetinib	15	140.173	1.00661
139.49	PATU8988T-SmBKRAS-LgBCRAF	0	NVP-LHS533	15	140.173	0.995127
139.67	PATU8988T-SmBKRAS-LgBCRAF	0	LY3009120	15	140.173	0.996411
131.45	PATU8988T-SmBKRAS-LgBCRAF	0	DMSO		140.173	0.937769
140.58	PATU8988T-SmBKRAS-LgBCRAF	0	GDC0879	15	140.173	1.0029
134.99	PATU8988T-SmBKRAS-LgBCRAF	0	Selumetinib	15	140.173	0.963023
139.39	PATU8988T-SmBKRAS-LgBCRAF	0	NVP-LHS533	15	140.173	0.994413
144.02	PATU8988T-SmBKRAS-LgBCRAF	0	LY3009120	15	140.173	1.02744
122.44	PATU8988T-SmBKRAS-LgBCRAF	0	DMSO		140.173	0.873491
144.71	PATU8988T-SmBKRAS-LgBCRAF	0	GDC0879	7.5	140.173	1.03237
116.54	PATU8988T-SmBKRAS-LgBCRAF	0	Selumetinib	7.5	140.173	0.8314
136.34	PATU8988T-SmBKRAS-LgBCRAF	0	NVP-LHS533	7.5	140.173	0.972654
139.83	PATU8988T-SmBKRAS-LgBCRAF	0	LY3009120	7.5	140.173	0.997552
129.13	PATU8988T-SmBKRAS-LgBCRAF	0	DMSO		140.173	0.921218
143.16	PATU8988T-SmBKRAS-LgBCRAF	0	GDC0879	7.5	140.173	1.02131
128.1	PATU8988T-SmBKRAS-LgBCRAF	0	Selumetinib	7.5	140.173	0.91387
141.86	PATU8988T-SmBKRAS-LgBCRAF	0	NVP-LHS533	7.5	140.173	1.01203
142.56	PATU8988T-SmBKRAS-LgBCRAF	0	LY3009120	7.5	140.173	1.01703
141.07	PATU8988T-SmBKRAS-LgBCRAF	0	DMSO		140.173	1.0064
142	PATU8988T-SmBKRAS-LgBCRAF	0	GDC0879	7.5	140.173	1.01303
148.23	PATU8988T-SmBKRAS-LgBCRAF	0	Selumetinib	7.5	140.173	1.05748
134.45	PATU8988T-SmBKRAS-LgBCRAF	0	NVP-LHS533	7.5	140.173	0.959171
141.52	PATU8988T-SmBKRAS-LgBCRAF	0	LY3009120	7.5	140.173	1.00961
146.84	PATU8988T-SmBKRAS-LgBCRAF	0	DMSO		140.173	1.04756
147.72	PATU8988T-SmBKRAS-LgBCRAF	0	GDC0879	3.75	140.173	1.05384
137.08	PATU8988T-SmBKRAS-LgBCRAF	0	Selumetinib	3.75	140.173	0.977934
141.67	PATU8988T-SmBKRAS-LgBCRAF	0	NVP-LHS533	3.75	140.173	1.01068
140.53	PATU8988T-SmBKRAS-LgBCRAF	0	LY3009120	3.75	140.173	1.00255
141.38	PATU8988T-SmBKRAS-LgBCRAF	0	DMSO		140.173	1.00861
140.43	PATU8988T-SmBKRAS-LgBCRAF	0	GDC0879	3.75	140.173	1.00183
132.06	PATU8988T-SmBKRAS-LgBCRAF	0	Selumetinib	3.75	140.173	0.942121
138.44	PATU8988T-SmBKRAS-LgBCRAF	0	NVP-LHS533	3.75	140.173	0.987636
130.49	PATU8988T-SmBKRAS-LgBCRAF	0	LY3009120	3.75	140.173	0.93092
139.52	PATU8988T-SmBKRAS-LgBCRAF	0	DMSO		140.173	0.995341
137.03	PATU8988T-SmBKRAS-LgBCRAF	0	GDC0879	3.75	140.173	0.977577
133.97	PATU8988T-SmBKRAS-LgBCRAF	0	Selumetinib	3.75	140.173	0.955747
135.25	PATU8988T-SmBKRAS-LgBCRAF	0	NVP-LHS533	3.75	140.173	0.964878
137.22	PATU8988T-SmBKRAS-LgBCRAF	0	LY3009120	3.75	140.173	0.978932
144.65	PATU8988T-SmBKRAS-LgBCRAF	0	DMSO		140.173	1.03194
145.54	PATU8988T-SmBKRAS-LgBCRAF	0	GDC0879	1.875	140.173	1.03829
134.54	PATU8988T-SmBKRAS-LgBCRAF	0	Selumetinib	1.875	140.173	0.959813
136.67	PATU8988T-SmBKRAS-LgBCRAF	0	NVP-LHS533	1.875	140.173	0.975009
138.6	PATU8988T-SmBKRAS-LgBCRAF	0	LY3009120	1.875	140.173	0.988777
131.66	PATU8988T-SmBKRAS-LgBCRAF	0	DMSO		140.173	0.939267
139.32	PATU8988T-SmBKRAS-LgBCRAF	0	GDC0879	1.875	140.173	0.993914
137.49	PATU8988T-SmBKRAS-LgBCRAF	0	Selumetinib	1.875	140.173	0.980858
121.49	PATU8988T-SmBKRAS-LgBCRAF	0	NVP-LHS533	1.875	140.173	0.866714
135.05	PATU8988T-SmBKRAS-LgBCRAF	0	LY3009120	1.875	140.173	0.963451
142.93	PATU8988T-SmBKRAS-LgBCRAF	0	DMSO		140.173	1.01967
142.67	PATU8988T-SmBKRAS-LgBCRAF	0	GDC0879	1.875	140.173	1.01781
125.19	PATU8988T-SmBKRAS-LgBCRAF	0	Selumetinib	1.875	140.173	0.89311
134.1	PATU8988T-SmBKRAS-LgBCRAF	0	NVP-LHS533	1.875	140.173	0.956674
134.65	PATU8988T-SmBKRAS-LgBCRAF	0	LY3009120	1.875	140.173	0.960598
146.45	PATU8988T-SmBKRAS-LgBCRAF	0	DMSO		140.173	1.04478
139.17	PATU8988T-SmBKRAS-LgBCRAF	0	GDC0879	0.9375	140.173	0.992844
134.42	PATU8988T-SmBKRAS-LgBCRAF	0	Selumetinib	0.9375	140.173	0.958957
129.19	PATU8988T-SmBKRAS-LgBCRAF	0	NVP-LHS533	0.9375	140.173	0.921646
137.22	PATU8988T-SmBKRAS-LgBCRAF	0	LY3009120	0.9375	140.173	0.978932
124.04	PATU8988T-SmBKRAS-LgBCRAF	0	DMSO		140.173	0.884906
127.82	PATU8988T-SmBKRAS-LgBCRAF	0	GDC0879	0.9375	140.173	0.911872
133.51	PATU8988T-SmBKRAS-LgBCRAF	0	Selumetinib	0.9375	140.173	0.952465
118.22	PATU8988T-SmBKRAS-LgBCRAF	0	NVP-LHS533	0.9375	140.173	0.843386
142.36	PATU8988T-SmBKRAS-LgBCRAF	0	LY3009120	0.9375	140.173	1.0156
140.11	PATU8988T-SmBKRAS-LgBCRAF	0	DMSO		140.173	0.99955
141.96	PATU8988T-SmBKRAS-LgBCRAF	0	GDC0879	0.9375	140.173	1.01275
142.81	PATU8988T-SmBKRAS-LgBCRAF	0	Selumetinib	0.9375	140.173	1.01881
139.94	PATU8988T-SmBKRAS-LgBCRAF	0	NVP-LHS533	0.9375	140.173	0.998337
130.67	PATU8988T-SmBKRAS-LgBCRAF	0	LY3009120	0.9375	140.173	0.932204
141.31	PATU8988T-SmBKRAS-LgBCRAF	0	DMSO		140.173	1.00811
138.46	PATU8988T-SmBKRAS-LgBCRAF	0	GDC0879	0.46875	140.173	0.987779
143.56	PATU8988T-SmBKRAS-LgBCRAF	0	Selumetinib	0.46875	140.173	1.02416
129.38	PATU8988T-SmBKRAS-LgBCRAF	0	NVP-LHS533	0.46875	140.173	0.923001
139.09	PATU8988T-SmBKRAS-LgBCRAF	0	LY3009120	0.46875	140.173	0.992273
132.48	PATU8988T-SmBKRAS-LgBCRAF	0	DMSO		140.173	0.945117
136.49	PATU8988T-SmBKRAS-LgBCRAF	0	GDC0879	0.46875	140.173	0.973724
143.97	PATU8988T-SmBKRAS-LgBCRAF	0	Selumetinib	0.46875	140.173	1.02709
134.47	PATU8988T-SmBKRAS-LgBCRAF	0	NVP-LHS533	0.46875	140.173	0.959314
137.06	PATU8988T-SmBKRAS-LgBCRAF	0	LY3009120	0.46875	140.173	0.977791
135.13	PATU8988T-SmBKRAS-LgBCRAF	0	DMSO		140.173	0.964022
142.31	PATU8988T-SmBKRAS-LgBCRAF	0	GDC0879	0.46875	140.173	1.01524
129.11	PATU8988T-SmBKRAS-LgBCRAF	0	Selumetinib	0.46875	140.173	0.921075
119.71	PATU8988T-SmBKRAS-LgBCRAF	0	NVP-LHS533	0.46875	140.173	0.854015
136.17	PATU8988T-SmBKRAS-LgBCRAF	0	LY3009120	0.46875	140.173	0.971442
147.51	PATU8988T-SmBKRAS-LgBCRAF	0	DMSO		140.173	1.05234
143.7	PATU8988T-SmBKRAS-LgBCRAF	0	GDC0879	0.24	140.173	1.02516
140.09	PATU8988T-SmBKRAS-LgBCRAF	0	Selumetinib	0.24	140.173	0.999407
134.37	PATU8988T-SmBKRAS-LgBCRAF	0	NVP-LHS533	0.24	140.173	0.9586
132.88	PATU8988T-SmBKRAS-LgBCRAF	0	LY3009120	0.24	140.173	0.947971
140.84	PATU8988T-SmBKRAS-LgBCRAF	0	DMSO		140.173	1.00476
141.54	PATU8988T-SmBKRAS-LgBCRAF	0	GDC0879	0.24	140.173	1.00975
134.97	PATU8988T-SmBKRAS-LgBCRAF	0	Selumetinib	0.24	140.173	0.962881
134.94	PATU8988T-SmBKRAS-LgBCRAF	0	NVP-LHS533	0.24	140.173	0.962667
137.71	PATU8988T-SmBKRAS-LgBCRAF	0	LY3009120	0.24	140.173	0.982428
138.71	PATU8988T-SmBKRAS-LgBCRAF	0	DMSO		140.173	0.989562
124.02	PATU8988T-SmBKRAS-LgBCRAF	0	GDC0879	0.24	140.173	0.884763
139.43	PATU8988T-SmBKRAS-LgBCRAF	0	Selumetinib	0.24	140.173	0.994699
145.53	PATU8988T-SmBKRAS-LgBCRAF	0	NVP-LHS533	0.24	140.173	1.03822
137.27	PATU8988T-SmBKRAS-LgBCRAF	0	LY3009120	0.24	140.173	0.979289
145.97	PATU8988T-SmBKRAS-LgBCRAF	0	DMSO		140.173	1.04136
118.73	PATU8988T-SmBKRAS-LgBCRAF	0	GDC0879	0.12	140.173	0.847024
136.82	PATU8988T-SmBKRAS-LgBCRAF	0	Selumetinib	0.12	140.173	0.976079
140.42	PATU8988T-SmBKRAS-LgBCRAF	0	NVP-LHS533	0.12	140.173	1.00176
143.91	PATU8988T-SmBKRAS-LgBCRAF	0	LY3009120	0.12	140.173	1.02666
135.25	PATU8988T-SmBKRAS-LgBCRAF	0	DMSO		140.173	0.964878
135.22	PATU8988T-SmBKRAS-LgBCRAF	0	GDC0879	0.12	140.173	0.964664
130.62	PATU8988T-SmBKRAS-LgBCRAF	0	Selumetinib	0.12	140.173	0.931848
137.8	PATU8988T-SmBKRAS-LgBCRAF	0	NVP-LHS533	0.12	140.173	0.98307
141.08	PATU8988T-SmBKRAS-LgBCRAF	0	LY3009120	0.12	140.173	1.00647
143.57	PATU8988T-SmBKRAS-LgBCRAF	0	DMSO		140.173	1.02423
140.13	PATU8988T-SmBKRAS-LgBCRAF	0	GDC0879	0.12	140.173	0.999692
148.47	PATU8988T-SmBKRAS-LgBCRAF	0	Selumetinib	0.12	140.173	1.05919
143.07	PATU8988T-SmBKRAS-LgBCRAF	0	NVP-LHS533	0.12	140.173	1.02067
141.78	PATU8988T-SmBKRAS-LgBCRAF	0	LY3009120	0.12	140.173	1.01146
145.54	PATU8988T-SmBKRAS-LgBCRAF	0	DMSO		140.173	1.03829
128.03	PATU8988T-SmBKRAS-LgBCRAF	0	GDC0879	0.06	140.173	0.913371
133.21	PATU8988T-SmBKRAS-LgBCRAF	0	Selumetinib	0.06	140.173	0.950325
129.25	PATU8988T-SmBKRAS-LgBCRAF	0	NVP-LHS533	0.06	140.173	0.922074
137.69	PATU8988T-SmBKRAS-LgBCRAF	0	LY3009120	0.06	140.173	0.982285
132.14	PATU8988T-SmBKRAS-LgBCRAF	0	DMSO		140.173	0.942691
130.33	PATU8988T-SmBKRAS-LgBCRAF	0	GDC0879	0.06	140.173	0.929779
138.66	PATU8988T-SmBKRAS-LgBCRAF	0	Selumetinib	0.06	140.173	0.989205
130.91	PATU8988T-SmBKRAS-LgBCRAF	0	NVP-LHS533	0.06	140.173	0.933917
142.83	PATU8988T-SmBKRAS-LgBCRAF	0	LY3009120	0.06	140.173	1.01895
134.94	PATU8988T-SmBKRAS-LgBCRAF	0	DMSO		140.173	0.962667
140.29	PATU8988T-SmBKRAS-LgBCRAF	0	GDC0879	0.06	140.173	1.00083
138.59	PATU8988T-SmBKRAS-LgBCRAF	0	Selumetinib	0.06	140.173	0.988706
140.07	PATU8988T-SmBKRAS-LgBCRAF	0	NVP-LHS533	0.06	140.173	0.999264
138.48	PATU8988T-SmBKRAS-LgBCRAF	0	LY3009120	0.06	140.173	0.987921
126.48	PATU8988T-SmBKRAS-LgBCRAF	0	DMSO		140.173	0.902313
138.35	PATU8988T-SmBKRAS-LgBCRAF	0	GDC0879	0.03	140.173	0.986994
120.46	PATU8988T-SmBKRAS-LgBCRAF	0	Selumetinib	0.03	140.173	0.859366
141.76	PATU8988T-SmBKRAS-LgBCRAF	0	NVP-LHS533	0.03	140.173	1.01132
127.79	PATU8988T-SmBKRAS-LgBCRAF	0	LY3009120	0.03	140.173	0.911658
125.67	PATU8988T-SmBKRAS-LgBCRAF	0	DMSO		140.173	0.896534
138.65	PATU8988T-SmBKRAS-LgBCRAF	0	GDC0879	0.03	140.173	0.989134
140.7	PATU8988T-SmBKRAS-LgBCRAF	0	Selumetinib	0.03	140.173	1.00376
133.95	PATU8988T-SmBKRAS-LgBCRAF	0	NVP-LHS533	0.03	140.173	0.955604
135.91	PATU8988T-SmBKRAS-LgBCRAF	0	LY3009120	0.03	140.173	0.969587
132.98	PATU8988T-SmBKRAS-LgBCRAF	0	DMSO		140.173	0.948684
134.73	PATU8988T-SmBKRAS-LgBCRAF	0	GDC0879	0.03	140.173	0.961169
132.59	PATU8988T-SmBKRAS-LgBCRAF	0	Selumetinib	0.03	140.173	0.945902
139.75	PATU8988T-SmBKRAS-LgBCRAF	0	NVP-LHS533	0.03	140.173	0.996981
141.1	PATU8988T-SmBKRAS-LgBCRAF	0	LY3009120	0.03	140.173	1.00661
138.85	PATU8988T-SmBKRAS-LgBCRAF	0	DMSO		140.173	0.990561
142.87	PATU8988T-SmBKRAS-LgBCRAF	0	GDC0879	0.015	140.173	1.01924
139.57	PATU8988T-SmBKRAS-LgBCRAF	0	Selumetinib	0.015	140.173	0.995697
141.61	PATU8988T-SmBKRAS-LgBCRAF	0	NVP-LHS533	0.015	140.173	1.01025
134.66	PATU8988T-SmBKRAS-LgBCRAF	0	LY3009120	0.015	140.173	0.960669
128.69	PATU8988T-SmBKRAS-LgBCRAF	0	DMSO		140.173	0.918079
135.82	PATU8988T-SmBKRAS-LgBCRAF	0	GDC0879	0.015	140.173	0.968945
139.51	PATU8988T-SmBKRAS-LgBCRAF	0	Selumetinib	0.015	140.173	0.995269
144.12	PATU8988T-SmBKRAS-LgBCRAF	0	NVP-LHS533	0.015	140.173	1.02816
143.61	PATU8988T-SmBKRAS-LgBCRAF	0	LY3009120	0.015	140.173	1.02452
140.78	PATU8988T-SmBKRAS-LgBCRAF	0	DMSO		140.173	1.00433
135.45	PATU8988T-SmBKRAS-LgBCRAF	0	GDC0879	0.015	140.173	0.966305
139.31	PATU8988T-SmBKRAS-LgBCRAF	0	Selumetinib	0.015	140.173	0.993842
137.87	PATU8988T-SmBKRAS-LgBCRAF	0	NVP-LHS533	0.015	140.173	0.983569
143.62	PATU8988T-SmBKRAS-LgBCRAF	0	LY3009120	0.015	140.173	1.02459
132.85	PATU8988T-SmBKRAS-LgBCRAF	0	DMSO		140.173	0.947757
148.22	PATU8988T-SmBKRAS-LgBCRAF	0	GDC0879	0.0075	140.173	1.05741
130.83	PATU8988T-SmBKRAS-LgBCRAF	0	Selumetinib	0.0075	140.173	0.933346
144.28	PATU8988T-SmBKRAS-LgBCRAF	0	NVP-LHS533	0.0075	140.173	1.0293
132.08	PATU8988T-SmBKRAS-LgBCRAF	0	LY3009120	0.0075	140.173	0.942263
125.99	PATU8988T-SmBKRAS-LgBCRAF	0	DMSO		140.173	0.898817
135.19	PATU8988T-SmBKRAS-LgBCRAF	0	GDC0879	0.0075	140.173	0.96445
133.94	PATU8988T-SmBKRAS-LgBCRAF	0	Selumetinib	0.0075	140.173	0.955533
131.7	PATU8988T-SmBKRAS-LgBCRAF	0	NVP-LHS533	0.0075	140.173	0.939552
136.56	PATU8988T-SmBKRAS-LgBCRAF	0	LY3009120	0.0075	140.173	0.974224
136.99	PATU8988T-SmBKRAS-LgBCRAF	0	DMSO		140.173	0.977291
140.04	PATU8988T-SmBKRAS-LgBCRAF	0	GDC0879	0.0075	140.173	0.99905
132.89	PATU8988T-SmBKRAS-LgBCRAF	0	Selumetinib	0.0075	140.173	0.948042
136.97	PATU8988T-SmBKRAS-LgBCRAF	0	NVP-LHS533	0.0075	140.173	0.977149
143.84	PATU8988T-SmBKRAS-LgBCRAF	0	LY3009120	0.0075	140.173	1.02616
130.89	PATU8988T-SmBKRAS-LgBCRAF	0	DMSO		140.173	0.933774
137.76	PATU8988T-SmBKRAS-LgBCRAF	0	GDC0879	0.00375	140.173	0.982785
118.95	PATU8988T-SmBKRAS-LgBCRAF	0	Selumetinib	0.00375	140.173	0.848593
130.28	PATU8988T-SmBKRAS-LgBCRAF	0	NVP-LHS533	0.00375	140.173	0.929422
134.4	PATU8988T-SmBKRAS-LgBCRAF	0	LY3009120	0.00375	140.173	0.958814
136.37	PATU8988T-SmBKRAS-LgBCRAF	0	DMSO		140.173	0.972868
129.14	PATU8988T-SmBKRAS-LgBCRAF	0	GDC0879	0.00375	140.173	0.921289
134	PATU8988T-SmBKRAS-LgBCRAF	0	Selumetinib	0.00375	140.173	0.955961
135.77	PATU8988T-SmBKRAS-LgBCRAF	0	NVP-LHS533	0.00375	140.173	0.968588
133.9	PATU8988T-SmBKRAS-LgBCRAF	0	LY3009120	0.00375	140.173	0.955247
139.82	PATU8988T-SmBKRAS-LgBCRAF	0	DMSO		140.173	0.997481
141.43	PATU8988T-SmBKRAS-LgBCRAF	0	GDC0879	0.00375	140.173	1.00897
144.36	PATU8988T-SmBKRAS-LgBCRAF	0	Selumetinib	0.00375	140.173	1.02987
138.46	PATU8988T-SmBKRAS-LgBCRAF	0	NVP-LHS533	0.00375	140.173	0.987779
140.3	PATU8988T-SmBKRAS-LgBCRAF	0	LY3009120	0.00375	140.173	1.00091
149.59	PATU8988T-SmBKRAS-LgBCRAF	0	DMSO		140.173	1.06718
139.86	PATU8988T-SmBKRAS-LgBCRAF	0	DMSO		140.173	0.997766
128.18	PATU8988T-SmBKRAS-LgBCRAF	0	DMSO		140.173	0.914441
158.54	PATU8988T-SmBKRAS-LgBCRAF	0	DMSO		140.173	1.13103
138.49	PATU8988T-SmBKRAS-LgBCRAF	0	DMSO		140.173	0.987993
143.26	PATU8988T-SmBKRAS-LgBCRAF	0	DMSO		140.173	1.02202
158.42	PATU8988T-SmBKRAS-LgBCRAF	1	DMSO		139.944	1.13203
238.43	PATU8988T-SmBKRAS-LgBCRAF	1	GDC0879	15	139.944	1.70376
162.98	PATU8988T-SmBKRAS-LgBCRAF	1	Selumetinib	15	139.944	1.16461
223.04	PATU8988T-SmBKRAS-LgBCRAF	1	NVP-LHS533	15	139.944	1.59379
175.42	PATU8988T-SmBKRAS-LgBCRAF	1	LY3009120	15	139.944	1.25351
156.3	PATU8988T-SmBKRAS-LgBCRAF	1	DMSO		139.944	1.11688
211.72	PATU8988T-SmBKRAS-LgBCRAF	1	GDC0879	15	139.944	1.5129
144.21	PATU8988T-SmBKRAS-LgBCRAF	1	Selumetinib	15	139.944	1.03049
214.35	PATU8988T-SmBKRAS-LgBCRAF	1	NVP-LHS533	15	139.944	1.53169
166.39	PATU8988T-SmBKRAS-LgBCRAF	1	LY3009120	15	139.944	1.18898
148.55	PATU8988T-SmBKRAS-LgBCRAF	1	DMSO		139.944	1.0615
206.28	PATU8988T-SmBKRAS-LgBCRAF	1	GDC0879	15	139.944	1.47402
154.35	PATU8988T-SmBKRAS-LgBCRAF	1	Selumetinib	15	139.944	1.10294
209.99	PATU8988T-SmBKRAS-LgBCRAF	1	NVP-LHS533	15	139.944	1.50053
172.59	PATU8988T-SmBKRAS-LgBCRAF	1	LY3009120	15	139.944	1.23328
161.62	PATU8988T-SmBKRAS-LgBCRAF	1	DMSO		139.944	1.15489
231.27	PATU8988T-SmBKRAS-LgBCRAF	1	GDC0879	7.5	139.944	1.6526
161.87	PATU8988T-SmBKRAS-LgBCRAF	1	Selumetinib	7.5	139.944	1.15668
202.8	PATU8988T-SmBKRAS-LgBCRAF	1	NVP-LHS533	7.5	139.944	1.44916
172.09	PATU8988T-SmBKRAS-LgBCRAF	1	LY3009120	7.5	139.944	1.22971
146.9	PATU8988T-SmBKRAS-LgBCRAF	1	DMSO		139.944	1.04971
218.33	PATU8988T-SmBKRAS-LgBCRAF	1	GDC0879	7.5	139.944	1.56013
152.83	PATU8988T-SmBKRAS-LgBCRAF	1	Selumetinib	7.5	139.944	1.09208
195.74	PATU8988T-SmBKRAS-LgBCRAF	1	NVP-LHS533	7.5	139.944	1.39871
173.92	PATU8988T-SmBKRAS-LgBCRAF	1	LY3009120	7.5	139.944	1.24279
143.91	PATU8988T-SmBKRAS-LgBCRAF	1	DMSO		139.944	1.02834
218.24	PATU8988T-SmBKRAS-LgBCRAF	1	GDC0879	7.5	139.944	1.55949
153.48	PATU8988T-SmBKRAS-LgBCRAF	1	Selumetinib	7.5	139.944	1.09673
188.34	PATU8988T-SmBKRAS-LgBCRAF	1	NVP-LHS533	7.5	139.944	1.34583
172.24	PATU8988T-SmBKRAS-LgBCRAF	1	LY3009120	7.5	139.944	1.23078
157.12	PATU8988T-SmBKRAS-LgBCRAF	1	DMSO		139.944	1.12274
227.12	PATU8988T-SmBKRAS-LgBCRAF	1	GDC0879	3.75	139.944	1.62294
175.4	PATU8988T-SmBKRAS-LgBCRAF	1	Selumetinib	3.75	139.944	1.25336
200.04	PATU8988T-SmBKRAS-LgBCRAF	1	NVP-LHS533	3.75	139.944	1.42943
147.68	PATU8988T-SmBKRAS-LgBCRAF	1	LY3009120	3.75	139.944	1.05528
148.25	PATU8988T-SmBKRAS-LgBCRAF	1	DMSO		139.944	1.05936
223.97	PATU8988T-SmBKRAS-LgBCRAF	1	GDC0879	3.75	139.944	1.60043
168.28	PATU8988T-SmBKRAS-LgBCRAF	1	Selumetinib	3.75	139.944	1.20248
186.98	PATU8988T-SmBKRAS-LgBCRAF	1	NVP-LHS533	3.75	139.944	1.33611
155.52	PATU8988T-SmBKRAS-LgBCRAF	1	LY3009120	3.75	139.944	1.11131
147.75	PATU8988T-SmBKRAS-LgBCRAF	1	DMSO		139.944	1.05578
213.15	PATU8988T-SmBKRAS-LgBCRAF	1	GDC0879	3.75	139.944	1.52311
162.2	PATU8988T-SmBKRAS-LgBCRAF	1	Selumetinib	3.75	139.944	1.15904
192.54	PATU8988T-SmBKRAS-LgBCRAF	1	NVP-LHS533	3.75	139.944	1.37584
166.25	PATU8988T-SmBKRAS-LgBCRAF	1	LY3009120	3.75	139.944	1.18798
153.64	PATU8988T-SmBKRAS-LgBCRAF	1	DMSO		139.944	1.09787
222.25	PATU8988T-SmBKRAS-LgBCRAF	1	GDC0879	1.875	139.944	1.58814
161.29	PATU8988T-SmBKRAS-LgBCRAF	1	Selumetinib	1.875	139.944	1.15254
192.07	PATU8988T-SmBKRAS-LgBCRAF	1	NVP-LHS533	1.875	139.944	1.37248
156.02	PATU8988T-SmBKRAS-LgBCRAF	1	LY3009120	1.875	139.944	1.11488
144.84	PATU8988T-SmBKRAS-LgBCRAF	1	DMSO		139.944	1.03499
223.9	PATU8988T-SmBKRAS-LgBCRAF	1	GDC0879	1.875	139.944	1.59993
153.76	PATU8988T-SmBKRAS-LgBCRAF	1	Selumetinib	1.875	139.944	1.09873
173.82	PATU8988T-SmBKRAS-LgBCRAF	1	NVP-LHS533	1.875	139.944	1.24207
159.19	PATU8988T-SmBKRAS-LgBCRAF	1	LY3009120	1.875	139.944	1.13753
142.72	PATU8988T-SmBKRAS-LgBCRAF	1	DMSO		139.944	1.01984
215.18	PATU8988T-SmBKRAS-LgBCRAF	1	GDC0879	1.875	139.944	1.53762
151.62	PATU8988T-SmBKRAS-LgBCRAF	1	Selumetinib	1.875	139.944	1.08344
172.87	PATU8988T-SmBKRAS-LgBCRAF	1	NVP-LHS533	1.875	139.944	1.23528
154.47	PATU8988T-SmBKRAS-LgBCRAF	1	LY3009120	1.875	139.944	1.1038
156.95	PATU8988T-SmBKRAS-LgBCRAF	1	DMSO		139.944	1.12152
227.67	PATU8988T-SmBKRAS-LgBCRAF	1	GDC0879	0.9375	139.944	1.62687
161.53	PATU8988T-SmBKRAS-LgBCRAF	1	Selumetinib	0.9375	139.944	1.15425
178.64	PATU8988T-SmBKRAS-LgBCRAF	1	NVP-LHS533	0.9375	139.944	1.27651
154.33	PATU8988T-SmBKRAS-LgBCRAF	1	LY3009120	0.9375	139.944	1.1028
135.44	PATU8988T-SmBKRAS-LgBCRAF	1	DMSO		139.944	0.967819
214.47	PATU8988T-SmBKRAS-LgBCRAF	1	GDC0879	0.9375	139.944	1.53255
145.8	PATU8988T-SmBKRAS-LgBCRAF	1	Selumetinib	0.9375	139.944	1.04185
162.16	PATU8988T-SmBKRAS-LgBCRAF	1	NVP-LHS533	0.9375	139.944	1.15875
145.71	PATU8988T-SmBKRAS-LgBCRAF	1	LY3009120	0.9375	139.944	1.04121
129.91	PATU8988T-SmBKRAS-LgBCRAF	1	DMSO		139.944	0.928303
209.71	PATU8988T-SmBKRAS-LgBCRAF	1	GDC0879	0.9375	139.944	1.49853
142.64	PATU8988T-SmBKRAS-LgBCRAF	1	Selumetinib	0.9375	139.944	1.01927
162.61	PATU8988T-SmBKRAS-LgBCRAF	1	NVP-LHS533	0.9375	139.944	1.16197
149.06	PATU8988T-SmBKRAS-LgBCRAF	1	LY3009120	0.9375	139.944	1.06514
153.22	PATU8988T-SmBKRAS-LgBCRAF	1	DMSO		139.944	1.09487
235.67	PATU8988T-SmBKRAS-LgBCRAF	1	GDC0879	0.46875	139.944	1.68404
152.36	PATU8988T-SmBKRAS-LgBCRAF	1	Selumetinib	0.46875	139.944	1.08872
163.07	PATU8988T-SmBKRAS-LgBCRAF	1	NVP-LHS533	0.46875	139.944	1.16526
153.03	PATU8988T-SmBKRAS-LgBCRAF	1	LY3009120	0.46875	139.944	1.09351
137.37	PATU8988T-SmBKRAS-LgBCRAF	1	DMSO		139.944	0.98161
199.14	PATU8988T-SmBKRAS-LgBCRAF	1	GDC0879	0.46875	139.944	1.423
138.75	PATU8988T-SmBKRAS-LgBCRAF	1	Selumetinib	0.46875	139.944	0.991471
154.22	PATU8988T-SmBKRAS-LgBCRAF	1	NVP-LHS533	0.46875	139.944	1.10202
138.72	PATU8988T-SmBKRAS-LgBCRAF	1	LY3009120	0.46875	139.944	0.991257
135.59	PATU8988T-SmBKRAS-LgBCRAF	1	DMSO		139.944	0.968891
203.63	PATU8988T-SmBKRAS-LgBCRAF	1	GDC0879	0.46875	139.944	1.45509
137.18	PATU8988T-SmBKRAS-LgBCRAF	1	Selumetinib	0.46875	139.944	0.980252
148.91	PATU8988T-SmBKRAS-LgBCRAF	1	NVP-LHS533	0.46875	139.944	1.06407
148.69	PATU8988T-SmBKRAS-LgBCRAF	1	LY3009120	0.46875	139.944	1.0625
156.68	PATU8988T-SmBKRAS-LgBCRAF	1	DMSO		139.944	1.11959
203.96	PATU8988T-SmBKRAS-LgBCRAF	1	GDC0879	0.24	139.944	1.45744
149.25	PATU8988T-SmBKRAS-LgBCRAF	1	Selumetinib	0.24	139.944	1.0665
152.26	PATU8988T-SmBKRAS-LgBCRAF	1	NVP-LHS533	0.24	139.944	1.08801
148.07	PATU8988T-SmBKRAS-LgBCRAF	1	LY3009120	0.24	139.944	1.05807
135.06	PATU8988T-SmBKRAS-LgBCRAF	1	DMSO		139.944	0.965103
190.39	PATU8988T-SmBKRAS-LgBCRAF	1	GDC0879	0.24	139.944	1.36048
134.85	PATU8988T-SmBKRAS-LgBCRAF	1	Selumetinib	0.24	139.944	0.963603
143.05	PATU8988T-SmBKRAS-LgBCRAF	1	NVP-LHS533	0.24	139.944	1.0222
128.14	PATU8988T-SmBKRAS-LgBCRAF	1	LY3009120	0.24	139.944	0.915655
124.71	PATU8988T-SmBKRAS-LgBCRAF	1	DMSO		139.944	0.891145
190.08	PATU8988T-SmBKRAS-LgBCRAF	1	GDC0879	0.24	139.944	1.35826
139.13	PATU8988T-SmBKRAS-LgBCRAF	1	Selumetinib	0.24	139.944	0.994187
143.38	PATU8988T-SmBKRAS-LgBCRAF	1	NVP-LHS533	0.24	139.944	1.02456
134.95	PATU8988T-SmBKRAS-LgBCRAF	1	LY3009120	0.24	139.944	0.964317
153.8	PATU8988T-SmBKRAS-LgBCRAF	1	DMSO		139.944	1.09901
198.59	PATU8988T-SmBKRAS-LgBCRAF	1	GDC0879	0.12	139.944	1.41907
147.71	PATU8988T-SmBKRAS-LgBCRAF	1	Selumetinib	0.12	139.944	1.0555
147.77	PATU8988T-SmBKRAS-LgBCRAF	1	NVP-LHS533	0.12	139.944	1.05593
139.81	PATU8988T-SmBKRAS-LgBCRAF	1	LY3009120	0.12	139.944	0.999046
136.83	PATU8988T-SmBKRAS-LgBCRAF	1	DMSO		139.944	0.977751
170.83	PATU8988T-SmBKRAS-LgBCRAF	1	GDC0879	0.12	139.944	1.22071
127.07	PATU8988T-SmBKRAS-LgBCRAF	1	Selumetinib	0.12	139.944	0.908009
144.75	PATU8988T-SmBKRAS-LgBCRAF	1	NVP-LHS533	0.12	139.944	1.03435
132.29	PATU8988T-SmBKRAS-LgBCRAF	1	LY3009120	0.12	139.944	0.94531
128.72	PATU8988T-SmBKRAS-LgBCRAF	1	DMSO		139.944	0.9198
174.55	PATU8988T-SmBKRAS-LgBCRAF	1	GDC0879	0.12	139.944	1.24729
136.59	PATU8988T-SmBKRAS-LgBCRAF	1	Selumetinib	0.12	139.944	0.976036
138.4	PATU8988T-SmBKRAS-LgBCRAF	1	NVP-LHS533	0.12	139.944	0.98897
143.29	PATU8988T-SmBKRAS-LgBCRAF	1	LY3009120	0.12	139.944	1.02391
149.93	PATU8988T-SmBKRAS-LgBCRAF	1	DMSO		139.944	1.07136
186.02	PATU8988T-SmBKRAS-LgBCRAF	1	GDC0879	0.06	139.944	1.32925
149	PATU8988T-SmBKRAS-LgBCRAF	1	Selumetinib	0.06	139.944	1.06472
150.81	PATU8988T-SmBKRAS-LgBCRAF	1	NVP-LHS533	0.06	139.944	1.07765
140.54	PATU8988T-SmBKRAS-LgBCRAF	1	LY3009120	0.06	139.944	1.00426
132.16	PATU8988T-SmBKRAS-LgBCRAF	1	DMSO		139.944	0.944381
158.67	PATU8988T-SmBKRAS-LgBCRAF	1	GDC0879	0.06	139.944	1.13381
127.6	PATU8988T-SmBKRAS-LgBCRAF	1	Selumetinib	0.06	139.944	0.911796
135.65	PATU8988T-SmBKRAS-LgBCRAF	1	NVP-LHS533	0.06	139.944	0.969319
134.03	PATU8988T-SmBKRAS-LgBCRAF	1	LY3009120	0.06	139.944	0.957743
132.7	PATU8988T-SmBKRAS-LgBCRAF	1	DMSO		139.944	0.94824
169.75	PATU8988T-SmBKRAS-LgBCRAF	1	GDC0879	0.06	139.944	1.21299
127.1	PATU8988T-SmBKRAS-LgBCRAF	1	Selumetinib	0.06	139.944	0.908223
131.23	PATU8988T-SmBKRAS-LgBCRAF	1	NVP-LHS533	0.06	139.944	0.937735
135.71	PATU8988T-SmBKRAS-LgBCRAF	1	LY3009120	0.06	139.944	0.969748
150.88	PATU8988T-SmBKRAS-LgBCRAF	1	DMSO		139.944	1.07815
177.95	PATU8988T-SmBKRAS-LgBCRAF	1	GDC0879	0.03	139.944	1.27158
151.39	PATU8988T-SmBKRAS-LgBCRAF	1	Selumetinib	0.03	139.944	1.08179
140.93	PATU8988T-SmBKRAS-LgBCRAF	1	NVP-LHS533	0.03	139.944	1.00705
135.68	PATU8988T-SmBKRAS-LgBCRAF	1	LY3009120	0.03	139.944	0.969534
127.95	PATU8988T-SmBKRAS-LgBCRAF	1	DMSO		139.944	0.914297
145.93	PATU8988T-SmBKRAS-LgBCRAF	1	GDC0879	0.03	139.944	1.04278
131.08	PATU8988T-SmBKRAS-LgBCRAF	1	Selumetinib	0.03	139.944	0.936663
129.62	PATU8988T-SmBKRAS-LgBCRAF	1	NVP-LHS533	0.03	139.944	0.926231
131.12	PATU8988T-SmBKRAS-LgBCRAF	1	LY3009120	0.03	139.944	0.936949
117.14	PATU8988T-SmBKRAS-LgBCRAF	1	DMSO		139.944	0.837052
133.73	PATU8988T-SmBKRAS-LgBCRAF	1	GDC0879	0.03	139.944	0.9556
121.89	PATU8988T-SmBKRAS-LgBCRAF	1	Selumetinib	0.03	139.944	0.870994
129.96	PATU8988T-SmBKRAS-LgBCRAF	1	NVP-LHS533	0.03	139.944	0.92866
131.46	PATU8988T-SmBKRAS-LgBCRAF	1	LY3009120	0.03	139.944	0.939379
148.43	PATU8988T-SmBKRAS-LgBCRAF	1	DMSO		139.944	1.06064
161.65	PATU8988T-SmBKRAS-LgBCRAF	1	GDC0879	0.015	139.944	1.15511
148.78	PATU8988T-SmBKRAS-LgBCRAF	1	Selumetinib	0.015	139.944	1.06314
142.7	PATU8988T-SmBKRAS-LgBCRAF	1	NVP-LHS533	0.015	139.944	1.0197
136.25	PATU8988T-SmBKRAS-LgBCRAF	1	LY3009120	0.015	139.944	0.973607
122.36	PATU8988T-SmBKRAS-LgBCRAF	1	DMSO		139.944	0.874353
120.88	PATU8988T-SmBKRAS-LgBCRAF	1	GDC0879	0.015	139.944	0.863777
122.82	PATU8988T-SmBKRAS-LgBCRAF	1	Selumetinib	0.015	139.944	0.87764
130.41	PATU8988T-SmBKRAS-LgBCRAF	1	NVP-LHS533	0.015	139.944	0.931876
126.74	PATU8988T-SmBKRAS-LgBCRAF	1	LY3009120	0.015	139.944	0.905651
129.62	PATU8988T-SmBKRAS-LgBCRAF	1	DMSO		139.944	0.926231
131.41	PATU8988T-SmBKRAS-LgBCRAF	1	GDC0879	0.015	139.944	0.939022
126.64	PATU8988T-SmBKRAS-LgBCRAF	1	Selumetinib	0.015	139.944	0.904936
125.6	PATU8988T-SmBKRAS-LgBCRAF	1	NVP-LHS533	0.015	139.944	0.897505
136.55	PATU8988T-SmBKRAS-LgBCRAF	1	LY3009120	0.015	139.944	0.975751
150.32	PATU8988T-SmBKRAS-LgBCRAF	1	DMSO		139.944	1.07415
159.5	PATU8988T-SmBKRAS-LgBCRAF	1	GDC0879	0.0075	139.944	1.13975
150.66	PATU8988T-SmBKRAS-LgBCRAF	1	Selumetinib	0.0075	139.944	1.07658
144.44	PATU8988T-SmBKRAS-LgBCRAF	1	NVP-LHS533	0.0075	139.944	1.03213
131.38	PATU8988T-SmBKRAS-LgBCRAF	1	LY3009120	0.0075	139.944	0.938807
125.76	PATU8988T-SmBKRAS-LgBCRAF	1	DMSO		139.944	0.898648
131.33	PATU8988T-SmBKRAS-LgBCRAF	1	GDC0879	0.0075	139.944	0.93845
128.82	PATU8988T-SmBKRAS-LgBCRAF	1	Selumetinib	0.0075	139.944	0.920514
133.03	PATU8988T-SmBKRAS-LgBCRAF	1	NVP-LHS533	0.0075	139.944	0.950598
123.56	PATU8988T-SmBKRAS-LgBCRAF	1	LY3009120	0.0075	139.944	0.882927
125.96	PATU8988T-SmBKRAS-LgBCRAF	1	DMSO		139.944	0.900077
132.95	PATU8988T-SmBKRAS-LgBCRAF	1	GDC0879	0.0075	139.944	0.950026
126.75	PATU8988T-SmBKRAS-LgBCRAF	1	Selumetinib	0.0075	139.944	0.905722
127.89	PATU8988T-SmBKRAS-LgBCRAF	1	NVP-LHS533	0.0075	139.944	0.913869
131.01	PATU8988T-SmBKRAS-LgBCRAF	1	LY3009120	0.0075	139.944	0.936163
152.9	PATU8988T-SmBKRAS-LgBCRAF	1	DMSO		139.944	1.09258
151.35	PATU8988T-SmBKRAS-LgBCRAF	1	GDC0879	0.00375	139.944	1.08151
150.12	PATU8988T-SmBKRAS-LgBCRAF	1	Selumetinib	0.00375	139.944	1.07272
142.59	PATU8988T-SmBKRAS-LgBCRAF	1	NVP-LHS533	0.00375	139.944	1.01891
134.45	PATU8988T-SmBKRAS-LgBCRAF	1	LY3009120	0.00375	139.944	0.960745
129.14	PATU8988T-SmBKRAS-LgBCRAF	1	DMSO		139.944	0.922801
128.84	PATU8988T-SmBKRAS-LgBCRAF	1	GDC0879	0.00375	139.944	0.920657
125.84	PATU8988T-SmBKRAS-LgBCRAF	1	Selumetinib	0.00375	139.944	0.89922
121.06	PATU8988T-SmBKRAS-LgBCRAF	1	NVP-LHS533	0.00375	139.944	0.865063
126.9	PATU8988T-SmBKRAS-LgBCRAF	1	LY3009120	0.00375	139.944	0.906794
115.91	PATU8988T-SmBKRAS-LgBCRAF	1	DMSO		139.944	0.828263
117.2	PATU8988T-SmBKRAS-LgBCRAF	1	GDC0879	0.00375	139.944	0.837481
128	PATU8988T-SmBKRAS-LgBCRAF	1	Selumetinib	0.00375	139.944	0.914655
128.39	PATU8988T-SmBKRAS-LgBCRAF	1	NVP-LHS533	0.00375	139.944	0.917441
126.87	PATU8988T-SmBKRAS-LgBCRAF	1	LY3009120	0.00375	139.944	0.90658
147.75	PATU8988T-SmBKRAS-LgBCRAF	1	DMSO		139.944	1.05578
125.32	PATU8988T-SmBKRAS-LgBCRAF	1	DMSO		139.944	0.895504
123	PATU8988T-SmBKRAS-LgBCRAF	1	DMSO		139.944	0.878926
143.31	PATU8988T-SmBKRAS-LgBCRAF	1	DMSO		139.944	1.02406
128.57	PATU8988T-SmBKRAS-LgBCRAF	1	DMSO		139.944	0.918728
118.39	PATU8988T-SmBKRAS-LgBCRAF	1	DMSO		139.944	0.845984
158.23	PATU8988T-SmBKRAS-LgBCRAF	1	DMSO		139.944	1.13067
200.89	PATU8988T-SmBKRAS-LgBCRAF	1	GDC0879	15	139.944	1.43551
141.84	PATU8988T-SmBKRAS-LgBCRAF	1	Selumetinib	15	139.944	1.01355
211.9	PATU8988T-SmBKRAS-LgBCRAF	1	NVP-LHS533	15	139.944	1.51418
151.87	PATU8988T-SmBKRAS-LgBCRAF	1	LY3009120	15	139.944	1.08522
127.22	PATU8988T-SmBKRAS-LgBCRAF	1	DMSO		139.944	0.909081
184.71	PATU8988T-SmBKRAS-LgBCRAF	1	GDC0879	15	139.944	1.31989
127.89	PATU8988T-SmBKRAS-LgBCRAF	1	Selumetinib	15	139.944	0.913869
189.33	PATU8988T-SmBKRAS-LgBCRAF	1	NVP-LHS533	15	139.944	1.3529
146.88	PATU8988T-SmBKRAS-LgBCRAF	1	LY3009120	15	139.944	1.04957
117.12	PATU8988T-SmBKRAS-LgBCRAF	1	DMSO		139.944	0.836909
183.57	PATU8988T-SmBKRAS-LgBCRAF	1	GDC0879	15	139.944	1.31174
127.8	PATU8988T-SmBKRAS-LgBCRAF	1	Selumetinib	15	139.944	0.913225
182.64	PATU8988T-SmBKRAS-LgBCRAF	1	NVP-LHS533	15	139.944	1.3051
146.14	PATU8988T-SmBKRAS-LgBCRAF	1	LY3009120	15	139.944	1.04428
134.23	PATU8988T-SmBKRAS-LgBCRAF	1	DMSO		139.944	0.959173
218.21	PATU8988T-SmBKRAS-LgBCRAF	1	GDC0879	7.5	139.944	1.55927
132.97	PATU8988T-SmBKRAS-LgBCRAF	1	Selumetinib	7.5	139.944	0.950169
205.3	PATU8988T-SmBKRAS-LgBCRAF	1	NVP-LHS533	7.5	139.944	1.46702
153.92	PATU8988T-SmBKRAS-LgBCRAF	1	LY3009120	7.5	139.944	1.09987
124.36	PATU8988T-SmBKRAS-LgBCRAF	1	DMSO		139.944	0.888644
202.94	PATU8988T-SmBKRAS-LgBCRAF	1	GDC0879	7.5	139.944	1.45016
116.58	PATU8988T-SmBKRAS-LgBCRAF	1	Selumetinib	7.5	139.944	0.83305
181.09	PATU8988T-SmBKRAS-LgBCRAF	1	NVP-LHS533	7.5	139.944	1.29402
150.97	PATU8988T-SmBKRAS-LgBCRAF	1	LY3009120	7.5	139.944	1.07879
127.6	PATU8988T-SmBKRAS-LgBCRAF	1	DMSO		139.944	0.911796
205.42	PATU8988T-SmBKRAS-LgBCRAF	1	GDC0879	7.5	139.944	1.46788
136.81	PATU8988T-SmBKRAS-LgBCRAF	1	Selumetinib	7.5	139.944	0.977609
183.51	PATU8988T-SmBKRAS-LgBCRAF	1	NVP-LHS533	7.5	139.944	1.31131
146.9	PATU8988T-SmBKRAS-LgBCRAF	1	LY3009120	7.5	139.944	1.04971
147.87	PATU8988T-SmBKRAS-LgBCRAF	1	DMSO		139.944	1.05664
236.1	PATU8988T-SmBKRAS-LgBCRAF	1	GDC0879	3.75	139.944	1.68711
169.06	PATU8988T-SmBKRAS-LgBCRAF	1	Selumetinib	3.75	139.944	1.20806
194.88	PATU8988T-SmBKRAS-LgBCRAF	1	NVP-LHS533	3.75	139.944	1.39256
156.56	PATU8988T-SmBKRAS-LgBCRAF	1	LY3009120	3.75	139.944	1.11874
129.48	PATU8988T-SmBKRAS-LgBCRAF	1	DMSO		139.944	0.92523
196.18	PATU8988T-SmBKRAS-LgBCRAF	1	GDC0879	3.75	139.944	1.40185
141.92	PATU8988T-SmBKRAS-LgBCRAF	1	Selumetinib	3.75	139.944	1.01412
171.81	PATU8988T-SmBKRAS-LgBCRAF	1	NVP-LHS533	3.75	139.944	1.22771
142.38	PATU8988T-SmBKRAS-LgBCRAF	1	LY3009120	3.75	139.944	1.01741
125.8	PATU8988T-SmBKRAS-LgBCRAF	1	DMSO		139.944	0.898934
195.63	PATU8988T-SmBKRAS-LgBCRAF	1	GDC0879	3.75	139.944	1.39792
144.22	PATU8988T-SmBKRAS-LgBCRAF	1	Selumetinib	3.75	139.944	1.03056
172.65	PATU8988T-SmBKRAS-LgBCRAF	1	NVP-LHS533	3.75	139.944	1.23371
142.04	PATU8988T-SmBKRAS-LgBCRAF	1	LY3009120	3.75	139.944	1.01498
146.44	PATU8988T-SmBKRAS-LgBCRAF	1	DMSO		139.944	1.04642
229.2	PATU8988T-SmBKRAS-LgBCRAF	1	GDC0879	1.875	139.944	1.6378
158.57	PATU8988T-SmBKRAS-LgBCRAF	1	Selumetinib	1.875	139.944	1.1331
183.6	PATU8988T-SmBKRAS-LgBCRAF	1	NVP-LHS533	1.875	139.944	1.31196
157.67	PATU8988T-SmBKRAS-LgBCRAF	1	LY3009120	1.875	139.944	1.12667
128.05	PATU8988T-SmBKRAS-LgBCRAF	1	DMSO		139.944	0.915012
212.13	PATU8988T-SmBKRAS-LgBCRAF	1	GDC0879	1.875	139.944	1.51583
141.06	PATU8988T-SmBKRAS-LgBCRAF	1	Selumetinib	1.875	139.944	1.00798
148.88	PATU8988T-SmBKRAS-LgBCRAF	1	NVP-LHS533	1.875	139.944	1.06386
141.96	PATU8988T-SmBKRAS-LgBCRAF	1	LY3009120	1.875	139.944	1.01441
134.44	PATU8988T-SmBKRAS-LgBCRAF	1	DMSO		139.944	0.960673
203.94	PATU8988T-SmBKRAS-LgBCRAF	1	GDC0879	1.875	139.944	1.4573
130.31	PATU8988T-SmBKRAS-LgBCRAF	1	Selumetinib	1.875	139.944	0.931161
168.48	PATU8988T-SmBKRAS-LgBCRAF	1	NVP-LHS533	1.875	139.944	1.20391
143.64	PATU8988T-SmBKRAS-LgBCRAF	1	LY3009120	1.875	139.944	1.02641
151.09	PATU8988T-SmBKRAS-LgBCRAF	1	DMSO		139.944	1.07965
224.4	PATU8988T-SmBKRAS-LgBCRAF	1	GDC0879	0.9375	139.944	1.6035
147.98	PATU8988T-SmBKRAS-LgBCRAF	1	Selumetinib	0.9375	139.944	1.05743
169.67	PATU8988T-SmBKRAS-LgBCRAF	1	NVP-LHS533	0.9375	139.944	1.21242
152.53	PATU8988T-SmBKRAS-LgBCRAF	1	LY3009120	0.9375	139.944	1.08994
125.26	PATU8988T-SmBKRAS-LgBCRAF	1	DMSO		139.944	0.895075
203.92	PATU8988T-SmBKRAS-LgBCRAF	1	GDC0879	0.9375	139.944	1.45716
131.72	PATU8988T-SmBKRAS-LgBCRAF	1	Selumetinib	0.9375	139.944	0.941237
146.18	PATU8988T-SmBKRAS-LgBCRAF	1	NVP-LHS533	0.9375	139.944	1.04456
142.26	PATU8988T-SmBKRAS-LgBCRAF	1	LY3009120	0.9375	139.944	1.01655
132.45	PATU8988T-SmBKRAS-LgBCRAF	1	DMSO		139.944	0.946453
201.75	PATU8988T-SmBKRAS-LgBCRAF	1	GDC0879	0.9375	139.944	1.44165
139.46	PATU8988T-SmBKRAS-LgBCRAF	1	Selumetinib	0.9375	139.944	0.996545
160.72	PATU8988T-SmBKRAS-LgBCRAF	1	NVP-LHS533	0.9375	139.944	1.14846
145.07	PATU8988T-SmBKRAS-LgBCRAF	1	LY3009120	0.9375	139.944	1.03663
152	PATU8988T-SmBKRAS-LgBCRAF	1	DMSO		139.944	1.08615
223.92	PATU8988T-SmBKRAS-LgBCRAF	1	GDC0879	0.46875	139.944	1.60007
147.81	PATU8988T-SmBKRAS-LgBCRAF	1	Selumetinib	0.46875	139.944	1.05621
159.78	PATU8988T-SmBKRAS-LgBCRAF	1	NVP-LHS533	0.46875	139.944	1.14175
145.2	PATU8988T-SmBKRAS-LgBCRAF	1	LY3009120	0.46875	139.944	1.03756
135.6	PATU8988T-SmBKRAS-LgBCRAF	1	DMSO		139.944	0.968962
200.8	PATU8988T-SmBKRAS-LgBCRAF	1	GDC0879	0.46875	139.944	1.43486
133.87	PATU8988T-SmBKRAS-LgBCRAF	1	Selumetinib	0.46875	139.944	0.9566
152.43	PATU8988T-SmBKRAS-LgBCRAF	1	NVP-LHS533	0.46875	139.944	1.08922
137.25	PATU8988T-SmBKRAS-LgBCRAF	1	LY3009120	0.46875	139.944	0.980753
135.03	PATU8988T-SmBKRAS-LgBCRAF	1	DMSO		139.944	0.964889
198.1	PATU8988T-SmBKRAS-LgBCRAF	1	GDC0879	0.46875	139.944	1.41557
125.4	PATU8988T-SmBKRAS-LgBCRAF	1	Selumetinib	0.46875	139.944	0.896076
142.66	PATU8988T-SmBKRAS-LgBCRAF	1	NVP-LHS533	0.46875	139.944	1.01941
139.01	PATU8988T-SmBKRAS-LgBCRAF	1	LY3009120	0.46875	139.944	0.993329
152.81	PATU8988T-SmBKRAS-LgBCRAF	1	DMSO		139.944	1.09194
204.99	PATU8988T-SmBKRAS-LgBCRAF	1	GDC0879	0.24	139.944	1.46481
151.89	PATU8988T-SmBKRAS-LgBCRAF	1	Selumetinib	0.24	139.944	1.08537
161.1	PATU8988T-SmBKRAS-LgBCRAF	1	NVP-LHS533	0.24	139.944	1.15118
143.28	PATU8988T-SmBKRAS-LgBCRAF	1	LY3009120	0.24	139.944	1.02384
133.1	PATU8988T-SmBKRAS-LgBCRAF	1	DMSO		139.944	0.951098
197.54	PATU8988T-SmBKRAS-LgBCRAF	1	GDC0879	0.24	139.944	1.41157
129.91	PATU8988T-SmBKRAS-LgBCRAF	1	Selumetinib	0.24	139.944	0.928303
144.95	PATU8988T-SmBKRAS-LgBCRAF	1	NVP-LHS533	0.24	139.944	1.03577
137.66	PATU8988T-SmBKRAS-LgBCRAF	1	LY3009120	0.24	139.944	0.983682
127.6	PATU8988T-SmBKRAS-LgBCRAF	1	DMSO		139.944	0.911796
186.53	PATU8988T-SmBKRAS-LgBCRAF	1	GDC0879	0.24	139.944	1.33289
128.82	PATU8988T-SmBKRAS-LgBCRAF	1	Selumetinib	0.24	139.944	0.920514
152.53	PATU8988T-SmBKRAS-LgBCRAF	1	NVP-LHS533	0.24	139.944	1.08994
140.33	PATU8988T-SmBKRAS-LgBCRAF	1	LY3009120	0.24	139.944	1.00276
159.76	PATU8988T-SmBKRAS-LgBCRAF	1	DMSO		139.944	1.1416
180.81	PATU8988T-SmBKRAS-LgBCRAF	1	GDC0879	0.12	139.944	1.29202
147.92	PATU8988T-SmBKRAS-LgBCRAF	1	Selumetinib	0.12	139.944	1.057
151.75	PATU8988T-SmBKRAS-LgBCRAF	1	NVP-LHS533	0.12	139.944	1.08437
140.67	PATU8988T-SmBKRAS-LgBCRAF	1	LY3009120	0.12	139.944	1.00519
132.32	PATU8988T-SmBKRAS-LgBCRAF	1	DMSO		139.944	0.945524
173.86	PATU8988T-SmBKRAS-LgBCRAF	1	GDC0879	0.12	139.944	1.24236
131.12	PATU8988T-SmBKRAS-LgBCRAF	1	Selumetinib	0.12	139.944	0.936949
130.9	PATU8988T-SmBKRAS-LgBCRAF	1	NVP-LHS533	0.12	139.944	0.935377
138.88	PATU8988T-SmBKRAS-LgBCRAF	1	LY3009120	0.12	139.944	0.9924
128.97	PATU8988T-SmBKRAS-LgBCRAF	1	DMSO		139.944	0.921586
171.73	PATU8988T-SmBKRAS-LgBCRAF	1	GDC0879	0.12	139.944	1.22714
131.61	PATU8988T-SmBKRAS-LgBCRAF	1	Selumetinib	0.12	139.944	0.940451
134.66	PATU8988T-SmBKRAS-LgBCRAF	1	NVP-LHS533	0.12	139.944	0.962245
141.71	PATU8988T-SmBKRAS-LgBCRAF	1	LY3009120	0.12	139.944	1.01262
154	PATU8988T-SmBKRAS-LgBCRAF	1	DMSO		139.944	1.10044
179.9	PATU8988T-SmBKRAS-LgBCRAF	1	GDC0879	0.06	139.944	1.28552
147.39	PATU8988T-SmBKRAS-LgBCRAF	1	Selumetinib	0.06	139.944	1.05321
145.58	PATU8988T-SmBKRAS-LgBCRAF	1	NVP-LHS533	0.06	139.944	1.04028
137.89	PATU8988T-SmBKRAS-LgBCRAF	1	LY3009120	0.06	139.944	0.985326
132.88	PATU8988T-SmBKRAS-LgBCRAF	1	DMSO		139.944	0.949526
164.03	PATU8988T-SmBKRAS-LgBCRAF	1	GDC0879	0.06	139.944	1.17212
132.1	PATU8988T-SmBKRAS-LgBCRAF	1	Selumetinib	0.06	139.944	0.943952
134.9	PATU8988T-SmBKRAS-LgBCRAF	1	NVP-LHS533	0.06	139.944	0.96396
140.04	PATU8988T-SmBKRAS-LgBCRAF	1	LY3009120	0.06	139.944	1.00069
134.76	PATU8988T-SmBKRAS-LgBCRAF	1	DMSO		139.944	0.96296
167.4	PATU8988T-SmBKRAS-LgBCRAF	1	GDC0879	0.06	139.944	1.1962
135.98	PATU8988T-SmBKRAS-LgBCRAF	1	Selumetinib	0.06	139.944	0.971678
144.53	PATU8988T-SmBKRAS-LgBCRAF	1	NVP-LHS533	0.06	139.944	1.03277
146.74	PATU8988T-SmBKRAS-LgBCRAF	1	LY3009120	0.06	139.944	1.04857
149.27	PATU8988T-SmBKRAS-LgBCRAF	1	DMSO		139.944	1.06664
162.12	PATU8988T-SmBKRAS-LgBCRAF	1	GDC0879	0.03	139.944	1.15847
140.73	PATU8988T-SmBKRAS-LgBCRAF	1	Selumetinib	0.03	139.944	1.00562
151.1	PATU8988T-SmBKRAS-LgBCRAF	1	NVP-LHS533	0.03	139.944	1.07972
141.5	PATU8988T-SmBKRAS-LgBCRAF	1	LY3009120	0.03	139.944	1.01112
128.56	PATU8988T-SmBKRAS-LgBCRAF	1	DMSO		139.944	0.918656
151.75	PATU8988T-SmBKRAS-LgBCRAF	1	GDC0879	0.03	139.944	1.08437
138.32	PATU8988T-SmBKRAS-LgBCRAF	1	Selumetinib	0.03	139.944	0.988399
133.2	PATU8988T-SmBKRAS-LgBCRAF	1	NVP-LHS533	0.03	139.944	0.951812
133.41	PATU8988T-SmBKRAS-LgBCRAF	1	LY3009120	0.03	139.944	0.953313
133.51	PATU8988T-SmBKRAS-LgBCRAF	1	DMSO		139.944	0.954028
150.44	PATU8988T-SmBKRAS-LgBCRAF	1	GDC0879	0.03	139.944	1.075
131.89	PATU8988T-SmBKRAS-LgBCRAF	1	Selumetinib	0.03	139.944	0.942451
135.08	PATU8988T-SmBKRAS-LgBCRAF	1	NVP-LHS533	0.03	139.944	0.965246
139.69	PATU8988T-SmBKRAS-LgBCRAF	1	LY3009120	0.03	139.944	0.998188
143.47	PATU8988T-SmBKRAS-LgBCRAF	1	DMSO		139.944	1.0252
156.99	PATU8988T-SmBKRAS-LgBCRAF	1	GDC0879	0.015	139.944	1.12181
146.92	PATU8988T-SmBKRAS-LgBCRAF	1	Selumetinib	0.015	139.944	1.04985
146.8	PATU8988T-SmBKRAS-LgBCRAF	1	NVP-LHS533	0.015	139.944	1.04899
139.31	PATU8988T-SmBKRAS-LgBCRAF	1	LY3009120	0.015	139.944	0.995473
133.14	PATU8988T-SmBKRAS-LgBCRAF	1	DMSO		139.944	0.951384
146.94	PATU8988T-SmBKRAS-LgBCRAF	1	GDC0879	0.015	139.944	1.04999
137.49	PATU8988T-SmBKRAS-LgBCRAF	1	Selumetinib	0.015	139.944	0.982468
138.13	PATU8988T-SmBKRAS-LgBCRAF	1	NVP-LHS533	0.015	139.944	0.987041
139.91	PATU8988T-SmBKRAS-LgBCRAF	1	LY3009120	0.015	139.944	0.99976
133.46	PATU8988T-SmBKRAS-LgBCRAF	1	DMSO		139.944	0.95367
143.82	PATU8988T-SmBKRAS-LgBCRAF	1	GDC0879	0.015	139.944	1.0277
139.37	PATU8988T-SmBKRAS-LgBCRAF	1	Selumetinib	0.015	139.944	0.995902
143.12	PATU8988T-SmBKRAS-LgBCRAF	1	NVP-LHS533	0.015	139.944	1.0227
143.84	PATU8988T-SmBKRAS-LgBCRAF	1	LY3009120	0.015	139.944	1.02784
147.81	PATU8988T-SmBKRAS-LgBCRAF	1	DMSO		139.944	1.05621
156.49	PATU8988T-SmBKRAS-LgBCRAF	1	GDC0879	0.0075	139.944	1.11824
143.18	PATU8988T-SmBKRAS-LgBCRAF	1	Selumetinib	0.0075	139.944	1.02313
151.18	PATU8988T-SmBKRAS-LgBCRAF	1	NVP-LHS533	0.0075	139.944	1.08029
144.45	PATU8988T-SmBKRAS-LgBCRAF	1	LY3009120	0.0075	139.944	1.0322
137.3	PATU8988T-SmBKRAS-LgBCRAF	1	DMSO		139.944	0.98111
143.61	PATU8988T-SmBKRAS-LgBCRAF	1	GDC0879	0.0075	139.944	1.0262
140.09	PATU8988T-SmBKRAS-LgBCRAF	1	Selumetinib	0.0075	139.944	1.00105
140.27	PATU8988T-SmBKRAS-LgBCRAF	1	NVP-LHS533	0.0075	139.944	1.00233
141.45	PATU8988T-SmBKRAS-LgBCRAF	1	LY3009120	0.0075	139.944	1.01076
140.21	PATU8988T-SmBKRAS-LgBCRAF	1	DMSO		139.944	1.0019
142.96	PATU8988T-SmBKRAS-LgBCRAF	1	GDC0879	0.0075	139.944	1.02155
130.89	PATU8988T-SmBKRAS-LgBCRAF	1	Selumetinib	0.0075	139.944	0.935306
138.81	PATU8988T-SmBKRAS-LgBCRAF	1	NVP-LHS533	0.0075	139.944	0.9919
151.04	PATU8988T-SmBKRAS-LgBCRAF	1	LY3009120	0.0075	139.944	1.07929
147.99	PATU8988T-SmBKRAS-LgBCRAF	1	DMSO		139.944	1.0575
144.39	PATU8988T-SmBKRAS-LgBCRAF	1	GDC0879	0.00375	139.944	1.03177
137.45	PATU8988T-SmBKRAS-LgBCRAF	1	Selumetinib	0.00375	139.944	0.982182
143.49	PATU8988T-SmBKRAS-LgBCRAF	1	NVP-LHS533	0.00375	139.944	1.02534
144.24	PATU8988T-SmBKRAS-LgBCRAF	1	LY3009120	0.00375	139.944	1.0307
144.1	PATU8988T-SmBKRAS-LgBCRAF	1	DMSO		139.944	1.0297
140.68	PATU8988T-SmBKRAS-LgBCRAF	1	GDC0879	0.00375	139.944	1.00526
141.84	PATU8988T-SmBKRAS-LgBCRAF	1	Selumetinib	0.00375	139.944	1.01355
139.52	PATU8988T-SmBKRAS-LgBCRAF	1	NVP-LHS533	0.00375	139.944	0.996973
143.54	PATU8988T-SmBKRAS-LgBCRAF	1	LY3009120	0.00375	139.944	1.0257
146.79	PATU8988T-SmBKRAS-LgBCRAF	1	DMSO		139.944	1.04892
147.94	PATU8988T-SmBKRAS-LgBCRAF	1	GDC0879	0.00375	139.944	1.05714
142.4	PATU8988T-SmBKRAS-LgBCRAF	1	Selumetinib	0.00375	139.944	1.01755
137.62	PATU8988T-SmBKRAS-LgBCRAF	1	NVP-LHS533	0.00375	139.944	0.983397
146.01	PATU8988T-SmBKRAS-LgBCRAF	1	LY3009120	0.00375	139.944	1.04335
152.49	PATU8988T-SmBKRAS-LgBCRAF	1	DMSO		139.944	1.08965
147.75	PATU8988T-SmBKRAS-LgBCRAF	1	DMSO		139.944	1.05578
133.92	PATU8988T-SmBKRAS-LgBCRAF	1	DMSO		139.944	0.956957
156.42	PATU8988T-SmBKRAS-LgBCRAF	1	DMSO		139.944	1.11774
149.46	PATU8988T-SmBKRAS-LgBCRAF	1	DMSO		139.944	1.068
145.82	PATU8988T-SmBKRAS-LgBCRAF	1	DMSO		139.944	1.04199
171.6	PATU8988T-SmBKRAS-LgBCRAF	4	DMSO		165.973	1.0339
302.26	PATU8988T-SmBKRAS-LgBCRAF	4	GDC0879	15	165.973	1.82114
164.5	PATU8988T-SmBKRAS-LgBCRAF	4	Selumetinib	15	165.973	0.991124
260.85	PATU8988T-SmBKRAS-LgBCRAF	4	NVP-LHS533	15	165.973	1.57164
244.83	PATU8988T-SmBKRAS-LgBCRAF	4	LY3009120	15	165.973	1.47512
171.54	PATU8988T-SmBKRAS-LgBCRAF	4	DMSO		165.973	1.03354
299.39	PATU8988T-SmBKRAS-LgBCRAF	4	GDC0879	15	165.973	1.80385
169.74	PATU8988T-SmBKRAS-LgBCRAF	4	Selumetinib	15	165.973	1.0227
270.76	PATU8988T-SmBKRAS-LgBCRAF	4	NVP-LHS533	15	165.973	1.63135
235.28	PATU8988T-SmBKRAS-LgBCRAF	4	LY3009120	15	165.973	1.41758
166.47	PATU8988T-SmBKRAS-LgBCRAF	4	DMSO		165.973	1.00299
289.19	PATU8988T-SmBKRAS-LgBCRAF	4	GDC0879	15	165.973	1.74239
169.71	PATU8988T-SmBKRAS-LgBCRAF	4	Selumetinib	15	165.973	1.02251
270.78	PATU8988T-SmBKRAS-LgBCRAF	4	NVP-LHS533	15	165.973	1.63147
247.77	PATU8988T-SmBKRAS-LgBCRAF	4	LY3009120	15	165.973	1.49283
175.64	PATU8988T-SmBKRAS-LgBCRAF	4	DMSO		165.973	1.05824
302.89	PATU8988T-SmBKRAS-LgBCRAF	4	GDC0879	7.5	165.973	1.82493
164.85	PATU8988T-SmBKRAS-LgBCRAF	4	Selumetinib	7.5	165.973	0.993232
262.11	PATU8988T-SmBKRAS-LgBCRAF	4	NVP-LHS533	7.5	165.973	1.57923
258.38	PATU8988T-SmBKRAS-LgBCRAF	4	LY3009120	7.5	165.973	1.55676
166.99	PATU8988T-SmBKRAS-LgBCRAF	4	DMSO		165.973	1.00613
316.79	PATU8988T-SmBKRAS-LgBCRAF	4	GDC0879	7.5	165.973	1.90868
171.36	PATU8988T-SmBKRAS-LgBCRAF	4	Selumetinib	7.5	165.973	1.03246
275.85	PATU8988T-SmBKRAS-LgBCRAF	4	NVP-LHS533	7.5	165.973	1.66202
259.36	PATU8988T-SmBKRAS-LgBCRAF	4	LY3009120	7.5	165.973	1.56266
167.85	PATU8988T-SmBKRAS-LgBCRAF	4	DMSO		165.973	1.01131
318.85	PATU8988T-SmBKRAS-LgBCRAF	4	GDC0879	7.5	165.973	1.92109
172.39	PATU8988T-SmBKRAS-LgBCRAF	4	Selumetinib	7.5	165.973	1.03866
272.76	PATU8988T-SmBKRAS-LgBCRAF	4	NVP-LHS533	7.5	165.973	1.6434
263.41	PATU8988T-SmBKRAS-LgBCRAF	4	LY3009120	7.5	165.973	1.58706
171.95	PATU8988T-SmBKRAS-LgBCRAF	4	DMSO		165.973	1.03601
299.77	PATU8988T-SmBKRAS-LgBCRAF	4	GDC0879	3.75	165.973	1.80613
186.41	PATU8988T-SmBKRAS-LgBCRAF	4	Selumetinib	3.75	165.973	1.12313
265.05	PATU8988T-SmBKRAS-LgBCRAF	4	NVP-LHS533	3.75	165.973	1.59694
250.17	PATU8988T-SmBKRAS-LgBCRAF	4	LY3009120	3.75	165.973	1.50729
166.13	PATU8988T-SmBKRAS-LgBCRAF	4	DMSO		165.973	1.00094
308.24	PATU8988T-SmBKRAS-LgBCRAF	4	GDC0879	3.75	165.973	1.85717
189.92	PATU8988T-SmBKRAS-LgBCRAF	4	Selumetinib	3.75	165.973	1.14428
258.97	PATU8988T-SmBKRAS-LgBCRAF	4	NVP-LHS533	3.75	165.973	1.56031
271.77	PATU8988T-SmBKRAS-LgBCRAF	4	LY3009120	3.75	165.973	1.63743
164.55	PATU8988T-SmBKRAS-LgBCRAF	4	DMSO		165.973	0.991425
315.25	PATU8988T-SmBKRAS-LgBCRAF	4	GDC0879	3.75	165.973	1.8994
186.06	PATU8988T-SmBKRAS-LgBCRAF	4	Selumetinib	3.75	165.973	1.12102
257.18	PATU8988T-SmBKRAS-LgBCRAF	4	NVP-LHS533	3.75	165.973	1.54953
254.29	PATU8988T-SmBKRAS-LgBCRAF	4	LY3009120	3.75	165.973	1.53211
169.03	PATU8988T-SmBKRAS-LgBCRAF	4	DMSO		165.973	1.01842
281.7	PATU8988T-SmBKRAS-LgBCRAF	4	GDC0879	1.875	165.973	1.69726
174.75	PATU8988T-SmBKRAS-LgBCRAF	4	Selumetinib	1.875	165.973	1.05288
257.24	PATU8988T-SmBKRAS-LgBCRAF	4	NVP-LHS533	1.875	165.973	1.54989
255.4	PATU8988T-SmBKRAS-LgBCRAF	4	LY3009120	1.875	165.973	1.5388
167.35	PATU8988T-SmBKRAS-LgBCRAF	4	DMSO		165.973	1.0083
311.13	PATU8988T-SmBKRAS-LgBCRAF	4	GDC0879	1.875	165.973	1.87458
173.64	PATU8988T-SmBKRAS-LgBCRAF	4	Selumetinib	1.875	165.973	1.04619
254.8	PATU8988T-SmBKRAS-LgBCRAF	4	NVP-LHS533	1.875	165.973	1.53519
251.47	PATU8988T-SmBKRAS-LgBCRAF	4	LY3009120	1.875	165.973	1.51512
167.72	PATU8988T-SmBKRAS-LgBCRAF	4	DMSO		165.973	1.01052
295.96	PATU8988T-SmBKRAS-LgBCRAF	4	GDC0879	1.875	165.973	1.78318
184.69	PATU8988T-SmBKRAS-LgBCRAF	4	Selumetinib	1.875	165.973	1.11277
257.48	PATU8988T-SmBKRAS-LgBCRAF	4	NVP-LHS533	1.875	165.973	1.55133
246.65	PATU8988T-SmBKRAS-LgBCRAF	4	LY3009120	1.875	165.973	1.48608
163.67	PATU8988T-SmBKRAS-LgBCRAF	4	DMSO		165.973	0.986123
288.94	PATU8988T-SmBKRAS-LgBCRAF	4	GDC0879	0.9375	165.973	1.74088
169.57	PATU8988T-SmBKRAS-LgBCRAF	4	Selumetinib	0.9375	165.973	1.02167
250.61	PATU8988T-SmBKRAS-LgBCRAF	4	NVP-LHS533	0.9375	165.973	1.50994
255.25	PATU8988T-SmBKRAS-LgBCRAF	4	LY3009120	0.9375	165.973	1.5379
176.07	PATU8988T-SmBKRAS-LgBCRAF	4	DMSO		165.973	1.06083
294.13	PATU8988T-SmBKRAS-LgBCRAF	4	GDC0879	0.9375	165.973	1.77215
172.63	PATU8988T-SmBKRAS-LgBCRAF	4	Selumetinib	0.9375	165.973	1.04011
238.97	PATU8988T-SmBKRAS-LgBCRAF	4	NVP-LHS533	0.9375	165.973	1.43981
246.17	PATU8988T-SmBKRAS-LgBCRAF	4	LY3009120	0.9375	165.973	1.48319
167.5	PATU8988T-SmBKRAS-LgBCRAF	4	DMSO		165.973	1.0092
297.98	PATU8988T-SmBKRAS-LgBCRAF	4	GDC0879	0.9375	165.973	1.79535
175.18	PATU8988T-SmBKRAS-LgBCRAF	4	Selumetinib	0.9375	165.973	1.05547
244.29	PATU8988T-SmBKRAS-LgBCRAF	4	NVP-LHS533	0.9375	165.973	1.47186
247.03	PATU8988T-SmBKRAS-LgBCRAF	4	LY3009120	0.9375	165.973	1.48837
167.78	PATU8988T-SmBKRAS-LgBCRAF	4	DMSO		165.973	1.01089
266.1	PATU8988T-SmBKRAS-LgBCRAF	4	GDC0879	0.46875	165.973	1.60327
165.05	PATU8988T-SmBKRAS-LgBCRAF	4	Selumetinib	0.46875	165.973	0.994437
229.27	PATU8988T-SmBKRAS-LgBCRAF	4	NVP-LHS533	0.46875	165.973	1.38137
244.94	PATU8988T-SmBKRAS-LgBCRAF	4	LY3009120	0.46875	165.973	1.47578
163.23	PATU8988T-SmBKRAS-LgBCRAF	4	DMSO		165.973	0.983472
265.75	PATU8988T-SmBKRAS-LgBCRAF	4	GDC0879	0.46875	165.973	1.60116
165.72	PATU8988T-SmBKRAS-LgBCRAF	4	Selumetinib	0.46875	165.973	0.998474
226.8	PATU8988T-SmBKRAS-LgBCRAF	4	NVP-LHS533	0.46875	165.973	1.36649
225.55	PATU8988T-SmBKRAS-LgBCRAF	4	LY3009120	0.46875	165.973	1.35895
175.64	PATU8988T-SmBKRAS-LgBCRAF	4	DMSO		165.973	1.05824
262.91	PATU8988T-SmBKRAS-LgBCRAF	4	GDC0879	0.46875	165.973	1.58405
170.38	PATU8988T-SmBKRAS-LgBCRAF	4	Selumetinib	0.46875	165.973	1.02655
216.49	PATU8988T-SmBKRAS-LgBCRAF	4	NVP-LHS533	0.46875	165.973	1.30437
230.38	PATU8988T-SmBKRAS-LgBCRAF	4	LY3009120	0.46875	165.973	1.38806
165.28	PATU8988T-SmBKRAS-LgBCRAF	4	DMSO		165.973	0.995823
229.37	PATU8988T-SmBKRAS-LgBCRAF	4	GDC0879	0.24	165.973	1.38197
162.94	PATU8988T-SmBKRAS-LgBCRAF	4	Selumetinib	0.24	165.973	0.981725
221.92	PATU8988T-SmBKRAS-LgBCRAF	4	NVP-LHS533	0.24	165.973	1.33708
228.72	PATU8988T-SmBKRAS-LgBCRAF	4	LY3009120	0.24	165.973	1.37805
158.73	PATU8988T-SmBKRAS-LgBCRAF	4	DMSO		165.973	0.956359
225.01	PATU8988T-SmBKRAS-LgBCRAF	4	GDC0879	0.24	165.973	1.3557
160.21	PATU8988T-SmBKRAS-LgBCRAF	4	Selumetinib	0.24	165.973	0.965276
218.37	PATU8988T-SmBKRAS-LgBCRAF	4	NVP-LHS533	0.24	165.973	1.31569
211.15	PATU8988T-SmBKRAS-LgBCRAF	4	LY3009120	0.24	165.973	1.27219
161.43	PATU8988T-SmBKRAS-LgBCRAF	4	DMSO		165.973	0.972627
233.2	PATU8988T-SmBKRAS-LgBCRAF	4	GDC0879	0.24	165.973	1.40505
166.89	PATU8988T-SmBKRAS-LgBCRAF	4	Selumetinib	0.24	165.973	1.00552
209.35	PATU8988T-SmBKRAS-LgBCRAF	4	NVP-LHS533	0.24	165.973	1.26135
220.29	PATU8988T-SmBKRAS-LgBCRAF	4	LY3009120	0.24	165.973	1.32726
173.24	PATU8988T-SmBKRAS-LgBCRAF	4	DMSO		165.973	1.04378
196.84	PATU8988T-SmBKRAS-LgBCRAF	4	GDC0879	0.12	165.973	1.18597
162.41	PATU8988T-SmBKRAS-LgBCRAF	4	Selumetinib	0.12	165.973	0.978531
201.91	PATU8988T-SmBKRAS-LgBCRAF	4	NVP-LHS533	0.12	165.973	1.21652
208.41	PATU8988T-SmBKRAS-LgBCRAF	4	LY3009120	0.12	165.973	1.25568
165.75	PATU8988T-SmBKRAS-LgBCRAF	4	DMSO		165.973	0.998655
206.55	PATU8988T-SmBKRAS-LgBCRAF	4	GDC0879	0.12	165.973	1.24448
163.71	PATU8988T-SmBKRAS-LgBCRAF	4	Selumetinib	0.12	165.973	0.986364
204.23	PATU8988T-SmBKRAS-LgBCRAF	4	NVP-LHS533	0.12	165.973	1.2305
208.08	PATU8988T-SmBKRAS-LgBCRAF	4	LY3009120	0.12	165.973	1.2537
162.77	PATU8988T-SmBKRAS-LgBCRAF	4	DMSO		165.973	0.9807
195.19	PATU8988T-SmBKRAS-LgBCRAF	4	GDC0879	0.12	165.973	1.17603
159.16	PATU8988T-SmBKRAS-LgBCRAF	4	Selumetinib	0.12	165.973	0.95895
196.38	PATU8988T-SmBKRAS-LgBCRAF	4	NVP-LHS533	0.12	165.973	1.1832
204.34	PATU8988T-SmBKRAS-LgBCRAF	4	LY3009120	0.12	165.973	1.23116
165.85	PATU8988T-SmBKRAS-LgBCRAF	4	DMSO		165.973	0.999258
180.48	PATU8988T-SmBKRAS-LgBCRAF	4	GDC0879	0.06	165.973	1.0874
162.38	PATU8988T-SmBKRAS-LgBCRAF	4	Selumetinib	0.06	165.973	0.978351
182.1	PATU8988T-SmBKRAS-LgBCRAF	4	NVP-LHS533	0.06	165.973	1.09716
201.23	PATU8988T-SmBKRAS-LgBCRAF	4	LY3009120	0.06	165.973	1.21242
164.61	PATU8988T-SmBKRAS-LgBCRAF	4	DMSO		165.973	0.991786
181.88	PATU8988T-SmBKRAS-LgBCRAF	4	GDC0879	0.06	165.973	1.09584
164.51	PATU8988T-SmBKRAS-LgBCRAF	4	Selumetinib	0.06	165.973	0.991184
187.84	PATU8988T-SmBKRAS-LgBCRAF	4	NVP-LHS533	0.06	165.973	1.13175
205.72	PATU8988T-SmBKRAS-LgBCRAF	4	LY3009120	0.06	165.973	1.23948
156	PATU8988T-SmBKRAS-LgBCRAF	4	DMSO		165.973	0.939911
177.59	PATU8988T-SmBKRAS-LgBCRAF	4	GDC0879	0.06	165.973	1.06999
162.37	PATU8988T-SmBKRAS-LgBCRAF	4	Selumetinib	0.06	165.973	0.97829
181.34	PATU8988T-SmBKRAS-LgBCRAF	4	NVP-LHS533	0.06	165.973	1.09259
185.15	PATU8988T-SmBKRAS-LgBCRAF	4	LY3009120	0.06	165.973	1.11554
162.69	PATU8988T-SmBKRAS-LgBCRAF	4	DMSO		165.973	0.980218
176.73	PATU8988T-SmBKRAS-LgBCRAF	4	GDC0879	0.03	165.973	1.06481
158.57	PATU8988T-SmBKRAS-LgBCRAF	4	Selumetinib	0.03	165.973	0.955395
174.68	PATU8988T-SmBKRAS-LgBCRAF	4	NVP-LHS533	0.03	165.973	1.05246
190.54	PATU8988T-SmBKRAS-LgBCRAF	4	LY3009120	0.03	165.973	1.14802
156.34	PATU8988T-SmBKRAS-LgBCRAF	4	DMSO		165.973	0.941959
168.96	PATU8988T-SmBKRAS-LgBCRAF	4	GDC0879	0.03	165.973	1.018
158.66	PATU8988T-SmBKRAS-LgBCRAF	4	Selumetinib	0.03	165.973	0.955937
175.36	PATU8988T-SmBKRAS-LgBCRAF	4	NVP-LHS533	0.03	165.973	1.05656
183.29	PATU8988T-SmBKRAS-LgBCRAF	4	LY3009120	0.03	165.973	1.10433
157.27	PATU8988T-SmBKRAS-LgBCRAF	4	DMSO		165.973	0.947562
166.09	PATU8988T-SmBKRAS-LgBCRAF	4	GDC0879	0.03	165.973	1.0007
161.04	PATU8988T-SmBKRAS-LgBCRAF	4	Selumetinib	0.03	165.973	0.970277
172.55	PATU8988T-SmBKRAS-LgBCRAF	4	NVP-LHS533	0.03	165.973	1.03963
184.86	PATU8988T-SmBKRAS-LgBCRAF	4	LY3009120	0.03	165.973	1.11379
165.65	PATU8988T-SmBKRAS-LgBCRAF	4	DMSO		165.973	0.998053
167.43	PATU8988T-SmBKRAS-LgBCRAF	4	GDC0879	0.015	165.973	1.00878
156.82	PATU8988T-SmBKRAS-LgBCRAF	4	Selumetinib	0.015	165.973	0.944851
169.52	PATU8988T-SmBKRAS-LgBCRAF	4	NVP-LHS533	0.015	165.973	1.02137
182.07	PATU8988T-SmBKRAS-LgBCRAF	4	LY3009120	0.015	165.973	1.09698
161.12	PATU8988T-SmBKRAS-LgBCRAF	4	DMSO		165.973	0.970759
155.2	PATU8988T-SmBKRAS-LgBCRAF	4	GDC0879	0.015	165.973	0.935091
160.7	PATU8988T-SmBKRAS-LgBCRAF	4	Selumetinib	0.015	165.973	0.968228
169.11	PATU8988T-SmBKRAS-LgBCRAF	4	NVP-LHS533	0.015	165.973	1.0189
169.86	PATU8988T-SmBKRAS-LgBCRAF	4	LY3009120	0.015	165.973	1.02342
156.15	PATU8988T-SmBKRAS-LgBCRAF	4	DMSO		165.973	0.940814
156.57	PATU8988T-SmBKRAS-LgBCRAF	4	GDC0879	0.015	165.973	0.943345
150.61	PATU8988T-SmBKRAS-LgBCRAF	4	Selumetinib	0.015	165.973	0.907435
159.11	PATU8988T-SmBKRAS-LgBCRAF	4	NVP-LHS533	0.015	165.973	0.958649
170.02	PATU8988T-SmBKRAS-LgBCRAF	4	LY3009120	0.015	165.973	1.02438
165.5	PATU8988T-SmBKRAS-LgBCRAF	4	DMSO		165.973	0.997149
165.89	PATU8988T-SmBKRAS-LgBCRAF	4	GDC0879	0.0075	165.973	0.999499
160.09	PATU8988T-SmBKRAS-LgBCRAF	4	Selumetinib	0.0075	165.973	0.964553
162.44	PATU8988T-SmBKRAS-LgBCRAF	4	NVP-LHS533	0.0075	165.973	0.978712
180.87	PATU8988T-SmBKRAS-LgBCRAF	4	LY3009120	0.0075	165.973	1.08975
168.66	PATU8988T-SmBKRAS-LgBCRAF	4	DMSO		165.973	1.01619
163.84	PATU8988T-SmBKRAS-LgBCRAF	4	GDC0879	0.0075	165.973	0.987147
165.25	PATU8988T-SmBKRAS-LgBCRAF	4	Selumetinib	0.0075	165.973	0.995642
170.24	PATU8988T-SmBKRAS-LgBCRAF	4	NVP-LHS533	0.0075	165.973	1.02571
167.13	PATU8988T-SmBKRAS-LgBCRAF	4	LY3009120	0.0075	165.973	1.00697
163.95	PATU8988T-SmBKRAS-LgBCRAF	4	DMSO		165.973	0.98781
155.86	PATU8988T-SmBKRAS-LgBCRAF	4	GDC0879	0.0075	165.973	0.939067
150.1	PATU8988T-SmBKRAS-LgBCRAF	4	Selumetinib	0.0075	165.973	0.904363
155.1	PATU8988T-SmBKRAS-LgBCRAF	4	NVP-LHS533	0.0075	165.973	0.934488
164.82	PATU8988T-SmBKRAS-LgBCRAF	4	LY3009120	0.0075	165.973	0.993052
169.07	PATU8988T-SmBKRAS-LgBCRAF	4	DMSO		165.973	1.01866
158.5	PATU8988T-SmBKRAS-LgBCRAF	4	GDC0879	0.00375	165.973	0.954973
156.72	PATU8988T-SmBKRAS-LgBCRAF	4	Selumetinib	0.00375	165.973	0.944249
168.38	PATU8988T-SmBKRAS-LgBCRAF	4	NVP-LHS533	0.00375	165.973	1.0145
166.34	PATU8988T-SmBKRAS-LgBCRAF	4	LY3009120	0.00375	165.973	1.00221
162.92	PATU8988T-SmBKRAS-LgBCRAF	4	DMSO		165.973	0.981604
166.32	PATU8988T-SmBKRAS-LgBCRAF	4	GDC0879	0.00375	165.973	1.00209
165.66	PATU8988T-SmBKRAS-LgBCRAF	4	Selumetinib	0.00375	165.973	0.998113
157.2	PATU8988T-SmBKRAS-LgBCRAF	4	NVP-LHS533	0.00375	165.973	0.947141
158.35	PATU8988T-SmBKRAS-LgBCRAF	4	LY3009120	0.00375	165.973	0.95407
156.79	PATU8988T-SmBKRAS-LgBCRAF	4	DMSO		165.973	0.94467
150.9	PATU8988T-SmBKRAS-LgBCRAF	4	GDC0879	0.00375	165.973	0.909183
152.92	PATU8988T-SmBKRAS-LgBCRAF	4	Selumetinib	0.00375	165.973	0.921353
163.4	PATU8988T-SmBKRAS-LgBCRAF	4	NVP-LHS533	0.00375	165.973	0.984496
164.65	PATU8988T-SmBKRAS-LgBCRAF	4	LY3009120	0.00375	165.973	0.992027
163.61	PATU8988T-SmBKRAS-LgBCRAF	4	DMSO		165.973	0.985761
159.97	PATU8988T-SmBKRAS-LgBCRAF	4	DMSO		165.973	0.96383
155.86	PATU8988T-SmBKRAS-LgBCRAF	4	DMSO		165.973	0.939067
162.28	PATU8988T-SmBKRAS-LgBCRAF	4	DMSO		165.973	0.977748
163.89	PATU8988T-SmBKRAS-LgBCRAF	4	DMSO		165.973	0.987448
152.28	PATU8988T-SmBKRAS-LgBCRAF	4	DMSO		165.973	0.917497
163.48	PATU8988T-SmBKRAS-LgBCRAF	4	DMSO		165.973	0.984978
282.5	PATU8988T-SmBKRAS-LgBCRAF	4	GDC0879	30	165.973	1.70208
154.79	PATU8988T-SmBKRAS-LgBCRAF	4	Selumetinib	30	165.973	0.93262
251.33	PATU8988T-SmBKRAS-LgBCRAF	4	NVP-LHS533	30	165.973	1.51428
190.81	PATU8988T-SmBKRAS-LgBCRAF	4	LY3009120	30	165.973	1.14964
162.88	PATU8988T-SmBKRAS-LgBCRAF	4	DMSO		165.973	0.981363
282.18	PATU8988T-SmBKRAS-LgBCRAF	4	GDC0879	30	165.973	1.70015
158.84	PATU8988T-SmBKRAS-LgBCRAF	4	Selumetinib	30	165.973	0.957022
239.79	PATU8988T-SmBKRAS-LgBCRAF	4	NVP-LHS533	30	165.973	1.44475
185.24	PATU8988T-SmBKRAS-LgBCRAF	4	LY3009120	30	165.973	1.11608
153.47	PATU8988T-SmBKRAS-LgBCRAF	4	DMSO		165.973	0.924667
264.22	PATU8988T-SmBKRAS-LgBCRAF	4	GDC0879	30	165.973	1.59194
161.05	PATU8988T-SmBKRAS-LgBCRAF	4	Selumetinib	30	165.973	0.970337
227.08	PATU8988T-SmBKRAS-LgBCRAF	4	NVP-LHS533	30	165.973	1.36817
185.49	PATU8988T-SmBKRAS-LgBCRAF	4	LY3009120	30	165.973	1.11759
168.69	PATU8988T-SmBKRAS-LgBCRAF	4	DMSO		165.973	1.01637
301.34	PATU8988T-SmBKRAS-LgBCRAF	4	GDC0879	15	165.973	1.81559
162.16	PATU8988T-SmBKRAS-LgBCRAF	4	Selumetinib	15	165.973	0.977025
281.7	PATU8988T-SmBKRAS-LgBCRAF	4	NVP-LHS533	15	165.973	1.69726
250.41	PATU8988T-SmBKRAS-LgBCRAF	4	LY3009120	15	165.973	1.50874
158.67	PATU8988T-SmBKRAS-LgBCRAF	4	DMSO		165.973	0.955998
300.36	PATU8988T-SmBKRAS-LgBCRAF	4	GDC0879	15	165.973	1.80969
166.84	PATU8988T-SmBKRAS-LgBCRAF	4	Selumetinib	15	165.973	1.00522
267.75	PATU8988T-SmBKRAS-LgBCRAF	4	NVP-LHS533	15	165.973	1.61321
244.01	PATU8988T-SmBKRAS-LgBCRAF	4	LY3009120	15	165.973	1.47018
162.91	PATU8988T-SmBKRAS-LgBCRAF	4	DMSO		165.973	0.981544
300.46	PATU8988T-SmBKRAS-LgBCRAF	4	GDC0879	15	165.973	1.81029
162.9	PATU8988T-SmBKRAS-LgBCRAF	4	Selumetinib	15	165.973	0.981484
265.9	PATU8988T-SmBKRAS-LgBCRAF	4	NVP-LHS533	15	165.973	1.60207
244.78	PATU8988T-SmBKRAS-LgBCRAF	4	LY3009120	15	165.973	1.47482
166.72	PATU8988T-SmBKRAS-LgBCRAF	4	DMSO		165.973	1.0045
303.31	PATU8988T-SmBKRAS-LgBCRAF	4	GDC0879	7.5	165.973	1.82746
161.85	PATU8988T-SmBKRAS-LgBCRAF	4	Selumetinib	7.5	165.973	0.975157
286.61	PATU8988T-SmBKRAS-LgBCRAF	4	NVP-LHS533	7.5	165.973	1.72684
259.92	PATU8988T-SmBKRAS-LgBCRAF	4	LY3009120	7.5	165.973	1.56604
163.01	PATU8988T-SmBKRAS-LgBCRAF	4	DMSO		165.973	0.982146
307.97	PATU8988T-SmBKRAS-LgBCRAF	4	GDC0879	7.5	165.973	1.85554
166.14	PATU8988T-SmBKRAS-LgBCRAF	4	Selumetinib	7.5	165.973	1.001
274.2	PATU8988T-SmBKRAS-LgBCRAF	4	NVP-LHS533	7.5	165.973	1.65207
258.98	PATU8988T-SmBKRAS-LgBCRAF	4	LY3009120	7.5	165.973	1.56037
160.88	PATU8988T-SmBKRAS-LgBCRAF	4	DMSO		165.973	0.969313
310.12	PATU8988T-SmBKRAS-LgBCRAF	4	GDC0879	7.5	165.973	1.86849
158.75	PATU8988T-SmBKRAS-LgBCRAF	4	Selumetinib	7.5	165.973	0.95648
261.02	PATU8988T-SmBKRAS-LgBCRAF	4	NVP-LHS533	7.5	165.973	1.57266
264.77	PATU8988T-SmBKRAS-LgBCRAF	4	LY3009120	7.5	165.973	1.59526
169.13	PATU8988T-SmBKRAS-LgBCRAF	4	DMSO		165.973	1.01902
311.36	PATU8988T-SmBKRAS-LgBCRAF	4	GDC0879	3.75	165.973	1.87597
186.17	PATU8988T-SmBKRAS-LgBCRAF	4	Selumetinib	3.75	165.973	1.12169
271.33	PATU8988T-SmBKRAS-LgBCRAF	4	NVP-LHS533	3.75	165.973	1.63478
268.2	PATU8988T-SmBKRAS-LgBCRAF	4	LY3009120	3.75	165.973	1.61592
171.12	PATU8988T-SmBKRAS-LgBCRAF	4	DMSO		165.973	1.03101
309.96	PATU8988T-SmBKRAS-LgBCRAF	4	GDC0879	3.75	165.973	1.86753
183.52	PATU8988T-SmBKRAS-LgBCRAF	4	Selumetinib	3.75	165.973	1.10572
273.63	PATU8988T-SmBKRAS-LgBCRAF	4	NVP-LHS533	3.75	165.973	1.64864
274.04	PATU8988T-SmBKRAS-LgBCRAF	4	LY3009120	3.75	165.973	1.65111
168.15	PATU8988T-SmBKRAS-LgBCRAF	4	DMSO		165.973	1.01312
293.77	PATU8988T-SmBKRAS-LgBCRAF	4	GDC0879	3.75	165.973	1.76998
184.21	PATU8988T-SmBKRAS-LgBCRAF	4	Selumetinib	3.75	165.973	1.10988
262.21	PATU8988T-SmBKRAS-LgBCRAF	4	NVP-LHS533	3.75	165.973	1.57983
263.59	PATU8988T-SmBKRAS-LgBCRAF	4	LY3009120	3.75	165.973	1.58815
170.18	PATU8988T-SmBKRAS-LgBCRAF	4	DMSO		165.973	1.02535
303.82	PATU8988T-SmBKRAS-LgBCRAF	4	GDC0879	1.875	165.973	1.83054
172.78	PATU8988T-SmBKRAS-LgBCRAF	4	Selumetinib	1.875	165.973	1.04101
261.07	PATU8988T-SmBKRAS-LgBCRAF	4	NVP-LHS533	1.875	165.973	1.57296
266.32	PATU8988T-SmBKRAS-LgBCRAF	4	LY3009120	1.875	165.973	1.6046
170.18	PATU8988T-SmBKRAS-LgBCRAF	4	DMSO		165.973	1.02535
322.48	PATU8988T-SmBKRAS-LgBCRAF	4	GDC0879	1.875	165.973	1.94296
170.79	PATU8988T-SmBKRAS-LgBCRAF	4	Selumetinib	1.875	165.973	1.02902
258.52	PATU8988T-SmBKRAS-LgBCRAF	4	NVP-LHS533	1.875	165.973	1.5576
261.37	PATU8988T-SmBKRAS-LgBCRAF	4	LY3009120	1.875	165.973	1.57477
161.53	PATU8988T-SmBKRAS-LgBCRAF	4	DMSO		165.973	0.973229
303.23	PATU8988T-SmBKRAS-LgBCRAF	4	GDC0879	1.875	165.973	1.82698
175.73	PATU8988T-SmBKRAS-LgBCRAF	4	Selumetinib	1.875	165.973	1.05879
268.98	PATU8988T-SmBKRAS-LgBCRAF	4	NVP-LHS533	1.875	165.973	1.62062
253.25	PATU8988T-SmBKRAS-LgBCRAF	4	LY3009120	1.875	165.973	1.52585
173.84	PATU8988T-SmBKRAS-LgBCRAF	4	DMSO		165.973	1.0474
294.57	PATU8988T-SmBKRAS-LgBCRAF	4	GDC0879	0.9375	165.973	1.7748
165.65	PATU8988T-SmBKRAS-LgBCRAF	4	Selumetinib	0.9375	165.973	0.998053
244.01	PATU8988T-SmBKRAS-LgBCRAF	4	NVP-LHS533	0.9375	165.973	1.47018
252.51	PATU8988T-SmBKRAS-LgBCRAF	4	LY3009120	0.9375	165.973	1.52139
175.94	PATU8988T-SmBKRAS-LgBCRAF	4	DMSO		165.973	1.06005
293.21	PATU8988T-SmBKRAS-LgBCRAF	4	GDC0879	0.9375	165.973	1.76661
164	PATU8988T-SmBKRAS-LgBCRAF	4	Selumetinib	0.9375	165.973	0.988111
248.41	PATU8988T-SmBKRAS-LgBCRAF	4	NVP-LHS533	0.9375	165.973	1.49669
246.29	PATU8988T-SmBKRAS-LgBCRAF	4	LY3009120	0.9375	165.973	1.48391
165.79	PATU8988T-SmBKRAS-LgBCRAF	4	DMSO		165.973	0.998896
270.73	PATU8988T-SmBKRAS-LgBCRAF	4	GDC0879	0.9375	165.973	1.63117
170.97	PATU8988T-SmBKRAS-LgBCRAF	4	Selumetinib	0.9375	165.973	1.03011
240.5	PATU8988T-SmBKRAS-LgBCRAF	4	NVP-LHS533	0.9375	165.973	1.44903
258.04	PATU8988T-SmBKRAS-LgBCRAF	4	LY3009120	0.9375	165.973	1.55471
161.99	PATU8988T-SmBKRAS-LgBCRAF	4	DMSO		165.973	0.976001
261.06	PATU8988T-SmBKRAS-LgBCRAF	4	GDC0879	0.46875	165.973	1.5729
162.5	PATU8988T-SmBKRAS-LgBCRAF	4	Selumetinib	0.46875	165.973	0.979074
213.97	PATU8988T-SmBKRAS-LgBCRAF	4	NVP-LHS533	0.46875	165.973	1.28918
244.36	PATU8988T-SmBKRAS-LgBCRAF	4	LY3009120	0.46875	165.973	1.47229
165.88	PATU8988T-SmBKRAS-LgBCRAF	4	DMSO		165.973	0.999438
275.49	PATU8988T-SmBKRAS-LgBCRAF	4	GDC0879	0.46875	165.973	1.65985
165.01	PATU8988T-SmBKRAS-LgBCRAF	4	Selumetinib	0.46875	165.973	0.994196
225.27	PATU8988T-SmBKRAS-LgBCRAF	4	NVP-LHS533	0.46875	165.973	1.35727
228.8	PATU8988T-SmBKRAS-LgBCRAF	4	LY3009120	0.46875	165.973	1.37854
163.19	PATU8988T-SmBKRAS-LgBCRAF	4	DMSO		165.973	0.983231
280.48	PATU8988T-SmBKRAS-LgBCRAF	4	GDC0879	0.46875	165.973	1.68991
170.84	PATU8988T-SmBKRAS-LgBCRAF	4	Selumetinib	0.46875	165.973	1.02932
223.72	PATU8988T-SmBKRAS-LgBCRAF	4	NVP-LHS533	0.46875	165.973	1.34793
238.69	PATU8988T-SmBKRAS-LgBCRAF	4	LY3009120	0.46875	165.973	1.43812
167.94	PATU8988T-SmBKRAS-LgBCRAF	4	DMSO		165.973	1.01185
229.52	PATU8988T-SmBKRAS-LgBCRAF	4	GDC0879	0.24	165.973	1.38287
160.93	PATU8988T-SmBKRAS-LgBCRAF	4	Selumetinib	0.24	165.973	0.969614
214.65	PATU8988T-SmBKRAS-LgBCRAF	4	NVP-LHS533	0.24	165.973	1.29328
222.52	PATU8988T-SmBKRAS-LgBCRAF	4	LY3009120	0.24	165.973	1.3407
168.49	PATU8988T-SmBKRAS-LgBCRAF	4	DMSO		165.973	1.01516
246.05	PATU8988T-SmBKRAS-LgBCRAF	4	GDC0879	0.24	165.973	1.48247
165.55	PATU8988T-SmBKRAS-LgBCRAF	4	Selumetinib	0.24	165.973	0.99745
213.6	PATU8988T-SmBKRAS-LgBCRAF	4	NVP-LHS533	0.24	165.973	1.28695
224.45	PATU8988T-SmBKRAS-LgBCRAF	4	LY3009120	0.24	165.973	1.35233
169.96	PATU8988T-SmBKRAS-LgBCRAF	4	DMSO		165.973	1.02402
231.88	PATU8988T-SmBKRAS-LgBCRAF	4	GDC0879	0.24	165.973	1.39709
167.18	PATU8988T-SmBKRAS-LgBCRAF	4	Selumetinib	0.24	165.973	1.00727
210.38	PATU8988T-SmBKRAS-LgBCRAF	4	NVP-LHS533	0.24	165.973	1.26755
235.2	PATU8988T-SmBKRAS-LgBCRAF	4	LY3009120	0.24	165.973	1.4171
167.3	PATU8988T-SmBKRAS-LgBCRAF	4	DMSO		165.973	1.00799
181.49	PATU8988T-SmBKRAS-LgBCRAF	4	GDC0879	0.12	165.973	1.09349
160.38	PATU8988T-SmBKRAS-LgBCRAF	4	Selumetinib	0.12	165.973	0.9663
201.82	PATU8988T-SmBKRAS-LgBCRAF	4	NVP-LHS533	0.12	165.973	1.21598
211.85	PATU8988T-SmBKRAS-LgBCRAF	4	LY3009120	0.12	165.973	1.27641
169.76	PATU8988T-SmBKRAS-LgBCRAF	4	DMSO		165.973	1.02282
198.68	PATU8988T-SmBKRAS-LgBCRAF	4	GDC0879	0.12	165.973	1.19706
164.47	PATU8988T-SmBKRAS-LgBCRAF	4	Selumetinib	0.12	165.973	0.990943
197.17	PATU8988T-SmBKRAS-LgBCRAF	4	NVP-LHS533	0.12	165.973	1.18796
206.82	PATU8988T-SmBKRAS-LgBCRAF	4	LY3009120	0.12	165.973	1.2461
163.41	PATU8988T-SmBKRAS-LgBCRAF	4	DMSO		165.973	0.984556
206.27	PATU8988T-SmBKRAS-LgBCRAF	4	GDC0879	0.12	165.973	1.24279
160.31	PATU8988T-SmBKRAS-LgBCRAF	4	Selumetinib	0.12	165.973	0.965879
198.34	PATU8988T-SmBKRAS-LgBCRAF	4	NVP-LHS533	0.12	165.973	1.19501
213.14	PATU8988T-SmBKRAS-LgBCRAF	4	LY3009120	0.12	165.973	1.28418
162.75	PATU8988T-SmBKRAS-LgBCRAF	4	DMSO		165.973	0.98058
177.97	PATU8988T-SmBKRAS-LgBCRAF	4	GDC0879	0.06	165.973	1.07228
158.78	PATU8988T-SmBKRAS-LgBCRAF	4	Selumetinib	0.06	165.973	0.95666
191.48	PATU8988T-SmBKRAS-LgBCRAF	4	NVP-LHS533	0.06	165.973	1.15368
197.97	PATU8988T-SmBKRAS-LgBCRAF	4	LY3009120	0.06	165.973	1.19278
164.36	PATU8988T-SmBKRAS-LgBCRAF	4	DMSO		165.973	0.99028
184.35	PATU8988T-SmBKRAS-LgBCRAF	4	GDC0879	0.06	165.973	1.11072
158.41	PATU8988T-SmBKRAS-LgBCRAF	4	Selumetinib	0.06	165.973	0.954431
187.4	PATU8988T-SmBKRAS-LgBCRAF	4	NVP-LHS533	0.06	165.973	1.1291
196.66	PATU8988T-SmBKRAS-LgBCRAF	4	LY3009120	0.06	165.973	1.18489
162.17	PATU8988T-SmBKRAS-LgBCRAF	4	DMSO		165.973	0.977085
192.89	PATU8988T-SmBKRAS-LgBCRAF	4	GDC0879	0.06	165.973	1.16218
165.78	PATU8988T-SmBKRAS-LgBCRAF	4	Selumetinib	0.06	165.973	0.998836
189.34	PATU8988T-SmBKRAS-LgBCRAF	4	NVP-LHS533	0.06	165.973	1.14079
215.34	PATU8988T-SmBKRAS-LgBCRAF	4	LY3009120	0.06	165.973	1.29744
168.98	PATU8988T-SmBKRAS-LgBCRAF	4	DMSO		165.973	1.01812
168.08	PATU8988T-SmBKRAS-LgBCRAF	4	GDC0879	0.03	165.973	1.01269
163.76	PATU8988T-SmBKRAS-LgBCRAF	4	Selumetinib	0.03	165.973	0.986665
170.98	PATU8988T-SmBKRAS-LgBCRAF	4	NVP-LHS533	0.03	165.973	1.03017
196.59	PATU8988T-SmBKRAS-LgBCRAF	4	LY3009120	0.03	165.973	1.18447
162.75	PATU8988T-SmBKRAS-LgBCRAF	4	DMSO		165.973	0.98058
175.32	PATU8988T-SmBKRAS-LgBCRAF	4	GDC0879	0.03	165.973	1.05631
161.42	PATU8988T-SmBKRAS-LgBCRAF	4	Selumetinib	0.03	165.973	0.972566
177.92	PATU8988T-SmBKRAS-LgBCRAF	4	NVP-LHS533	0.03	165.973	1.07198
188.28	PATU8988T-SmBKRAS-LgBCRAF	4	LY3009120	0.03	165.973	1.1344
166.94	PATU8988T-SmBKRAS-LgBCRAF	4	DMSO		165.973	1.00582
174.84	PATU8988T-SmBKRAS-LgBCRAF	4	GDC0879	0.03	165.973	1.05342
165.6	PATU8988T-SmBKRAS-LgBCRAF	4	Selumetinib	0.03	165.973	0.997751
179.38	PATU8988T-SmBKRAS-LgBCRAF	4	NVP-LHS533	0.03	165.973	1.08078
186.86	PATU8988T-SmBKRAS-LgBCRAF	4	LY3009120	0.03	165.973	1.12584
168.23	PATU8988T-SmBKRAS-LgBCRAF	4	DMSO		165.973	1.0136
162.44	PATU8988T-SmBKRAS-LgBCRAF	4	GDC0879	0.015	165.973	0.978712
159.39	PATU8988T-SmBKRAS-LgBCRAF	4	Selumetinib	0.015	165.973	0.960336
168.17	PATU8988T-SmBKRAS-LgBCRAF	4	NVP-LHS533	0.015	165.973	1.01324
176.41	PATU8988T-SmBKRAS-LgBCRAF	4	LY3009120	0.015	165.973	1.06288
162.59	PATU8988T-SmBKRAS-LgBCRAF	4	DMSO		165.973	0.979616
168.27	PATU8988T-SmBKRAS-LgBCRAF	4	GDC0879	0.015	165.973	1.01384
166.26	PATU8988T-SmBKRAS-LgBCRAF	4	Selumetinib	0.015	165.973	1.00173
167.95	PATU8988T-SmBKRAS-LgBCRAF	4	NVP-LHS533	0.015	165.973	1.01191
181.84	PATU8988T-SmBKRAS-LgBCRAF	4	LY3009120	0.015	165.973	1.0956
165.27	PATU8988T-SmBKRAS-LgBCRAF	4	DMSO		165.973	0.995763
171.46	PATU8988T-SmBKRAS-LgBCRAF	4	GDC0879	0.015	165.973	1.03306
159.87	PATU8988T-SmBKRAS-LgBCRAF	4	Selumetinib	0.015	165.973	0.963228
168.87	PATU8988T-SmBKRAS-LgBCRAF	4	NVP-LHS533	0.015	165.973	1.01745
184.4	PATU8988T-SmBKRAS-LgBCRAF	4	LY3009120	0.015	165.973	1.11102
167.07	PATU8988T-SmBKRAS-LgBCRAF	4	DMSO		165.973	1.00661
160.48	PATU8988T-SmBKRAS-LgBCRAF	4	GDC0879	0.0075	165.973	0.966903
153.31	PATU8988T-SmBKRAS-LgBCRAF	4	Selumetinib	0.0075	165.973	0.923703
162.2	PATU8988T-SmBKRAS-LgBCRAF	4	NVP-LHS533	0.0075	165.973	0.977266
167.71	PATU8988T-SmBKRAS-LgBCRAF	4	LY3009120	0.0075	165.973	1.01046
163.48	PATU8988T-SmBKRAS-LgBCRAF	4	DMSO		165.973	0.984978
166.86	PATU8988T-SmBKRAS-LgBCRAF	4	GDC0879	0.0075	165.973	1.00534
153.85	PATU8988T-SmBKRAS-LgBCRAF	4	Selumetinib	0.0075	165.973	0.926957
166.06	PATU8988T-SmBKRAS-LgBCRAF	4	NVP-LHS533	0.0075	165.973	1.00052
169.61	PATU8988T-SmBKRAS-LgBCRAF	4	LY3009120	0.0075	165.973	1.02191
167.29	PATU8988T-SmBKRAS-LgBCRAF	4	DMSO		165.973	1.00793
158.96	PATU8988T-SmBKRAS-LgBCRAF	4	GDC0879	0.0075	165.973	0.957745
162.63	PATU8988T-SmBKRAS-LgBCRAF	4	Selumetinib	0.0075	165.973	0.979857
172.93	PATU8988T-SmBKRAS-LgBCRAF	4	NVP-LHS533	0.0075	165.973	1.04192
181.44	PATU8988T-SmBKRAS-LgBCRAF	4	LY3009120	0.0075	165.973	1.09319
165.87	PATU8988T-SmBKRAS-LgBCRAF	4	DMSO		165.973	0.999378
159.08	PATU8988T-SmBKRAS-LgBCRAF	4	GDC0879	0.00375	165.973	0.958468
163.83	PATU8988T-SmBKRAS-LgBCRAF	4	Selumetinib	0.00375	165.973	0.987087
157.37	PATU8988T-SmBKRAS-LgBCRAF	4	NVP-LHS533	0.00375	165.973	0.948165
167.02	PATU8988T-SmBKRAS-LgBCRAF	4	LY3009120	0.00375	165.973	1.00631
163.36	PATU8988T-SmBKRAS-LgBCRAF	4	DMSO		165.973	0.984255
164.55	PATU8988T-SmBKRAS-LgBCRAF	4	GDC0879	0.00375	165.973	0.991425
160.96	PATU8988T-SmBKRAS-LgBCRAF	4	Selumetinib	0.00375	165.973	0.969795
159.26	PATU8988T-SmBKRAS-LgBCRAF	4	NVP-LHS533	0.00375	165.973	0.959552
172.53	PATU8988T-SmBKRAS-LgBCRAF	4	LY3009120	0.00375	165.973	1.0395
164.65	PATU8988T-SmBKRAS-LgBCRAF	4	DMSO		165.973	0.992027
160.56	PATU8988T-SmBKRAS-LgBCRAF	4	GDC0879	0.00375	165.973	0.967385
153.81	PATU8988T-SmBKRAS-LgBCRAF	4	Selumetinib	0.00375	165.973	0.926716
160.04	PATU8988T-SmBKRAS-LgBCRAF	4	NVP-LHS533	0.00375	165.973	0.964252
177.33	PATU8988T-SmBKRAS-LgBCRAF	4	LY3009120	0.00375	165.973	1.06843
175.46	PATU8988T-SmBKRAS-LgBCRAF	4	DMSO		165.973	1.05716
157.37	PATU8988T-SmBKRAS-LgBCRAF	4	DMSO		165.973	0.948165
162.78	PATU8988T-SmBKRAS-LgBCRAF	4	DMSO		165.973	0.980761
179.06	PATU8988T-SmBKRAS-LgBCRAF	4	DMSO		165.973	1.07885
175.27	PATU8988T-SmBKRAS-LgBCRAF	4	DMSO		165.973	1.05601
171.1	PATU8988T-SmBKRAS-LgBCRAF	4	DMSO		165.973	1.03089
168.92	PATU8988T-SmBKRAS-LgBCRAF	6	DMSO		155.609	1.08554
306.91	PATU8988T-SmBKRAS-LgBCRAF	6	GDC0879	15	155.609	1.97232
152.52	PATU8988T-SmBKRAS-LgBCRAF	6	Selumetinib	15	155.609	0.980152
244.65	PATU8988T-SmBKRAS-LgBCRAF	6	NVP-LHS533	15	155.609	1.57221
237.85	PATU8988T-SmBKRAS-LgBCRAF	6	LY3009120	15	155.609	1.52852
150.28	PATU8988T-SmBKRAS-LgBCRAF	6	DMSO		155.609	0.965757
305.42	PATU8988T-SmBKRAS-LgBCRAF	6	GDC0879	15	155.609	1.96275
155.69	PATU8988T-SmBKRAS-LgBCRAF	6	Selumetinib	15	155.609	1.00052
258.22	PATU8988T-SmBKRAS-LgBCRAF	6	NVP-LHS533	15	155.609	1.65942
249.88	PATU8988T-SmBKRAS-LgBCRAF	6	LY3009120	15	155.609	1.60582
158.65	PATU8988T-SmBKRAS-LgBCRAF	6	DMSO		155.609	1.01955
302.35	PATU8988T-SmBKRAS-LgBCRAF	6	GDC0879	15	155.609	1.94302
160.01	PATU8988T-SmBKRAS-LgBCRAF	6	Selumetinib	15	155.609	1.02829
261.5	PATU8988T-SmBKRAS-LgBCRAF	6	NVP-LHS533	15	155.609	1.6805
246.48	PATU8988T-SmBKRAS-LgBCRAF	6	LY3009120	15	155.609	1.58397
164.96	PATU8988T-SmBKRAS-LgBCRAF	6	DMSO		155.609	1.0601
312.51	PATU8988T-SmBKRAS-LgBCRAF	6	GDC0879	7.5	155.609	2.00831
153.67	PATU8988T-SmBKRAS-LgBCRAF	6	Selumetinib	7.5	155.609	0.987542
253.95	PATU8988T-SmBKRAS-LgBCRAF	6	NVP-LHS533	7.5	155.609	1.63198
265.01	PATU8988T-SmBKRAS-LgBCRAF	6	LY3009120	7.5	155.609	1.70306
149.31	PATU8988T-SmBKRAS-LgBCRAF	6	DMSO		155.609	0.959523
307.94	PATU8988T-SmBKRAS-LgBCRAF	6	GDC0879	7.5	155.609	1.97894
157.69	PATU8988T-SmBKRAS-LgBCRAF	6	Selumetinib	7.5	155.609	1.01338
263	PATU8988T-SmBKRAS-LgBCRAF	6	NVP-LHS533	7.5	155.609	1.69014
270.26	PATU8988T-SmBKRAS-LgBCRAF	6	LY3009120	7.5	155.609	1.73679
151.84	PATU8988T-SmBKRAS-LgBCRAF	6	DMSO		155.609	0.975782
310.97	PATU8988T-SmBKRAS-LgBCRAF	6	GDC0879	7.5	155.609	1.99841
162.26	PATU8988T-SmBKRAS-LgBCRAF	6	Selumetinib	7.5	155.609	1.04274
264.48	PATU8988T-SmBKRAS-LgBCRAF	6	NVP-LHS533	7.5	155.609	1.69965
265.33	PATU8988T-SmBKRAS-LgBCRAF	6	LY3009120	7.5	155.609	1.70511
159.11	PATU8988T-SmBKRAS-LgBCRAF	6	DMSO		155.609	1.0225
294.2	PATU8988T-SmBKRAS-LgBCRAF	6	GDC0879	3.75	155.609	1.89064
169.43	PATU8988T-SmBKRAS-LgBCRAF	6	Selumetinib	3.75	155.609	1.08882
246.19	PATU8988T-SmBKRAS-LgBCRAF	6	NVP-LHS533	3.75	155.609	1.58211
263.88	PATU8988T-SmBKRAS-LgBCRAF	6	LY3009120	3.75	155.609	1.69579
148.5	PATU8988T-SmBKRAS-LgBCRAF	6	DMSO		155.609	0.954318
301.69	PATU8988T-SmBKRAS-LgBCRAF	6	GDC0879	3.75	155.609	1.93878
169.94	PATU8988T-SmBKRAS-LgBCRAF	6	Selumetinib	3.75	155.609	1.0921
245.11	PATU8988T-SmBKRAS-LgBCRAF	6	NVP-LHS533	3.75	155.609	1.57517
269.91	PATU8988T-SmBKRAS-LgBCRAF	6	LY3009120	3.75	155.609	1.73454
153.39	PATU8988T-SmBKRAS-LgBCRAF	6	DMSO		155.609	0.985743
296.68	PATU8988T-SmBKRAS-LgBCRAF	6	GDC0879	3.75	155.609	1.90658
178.02	PATU8988T-SmBKRAS-LgBCRAF	6	Selumetinib	3.75	155.609	1.14402
249.66	PATU8988T-SmBKRAS-LgBCRAF	6	NVP-LHS533	3.75	155.609	1.60441
273.07	PATU8988T-SmBKRAS-LgBCRAF	6	LY3009120	3.75	155.609	1.75485
153.6	PATU8988T-SmBKRAS-LgBCRAF	6	DMSO		155.609	0.987092
277.62	PATU8988T-SmBKRAS-LgBCRAF	6	GDC0879	1.875	155.609	1.78409
157.34	PATU8988T-SmBKRAS-LgBCRAF	6	Selumetinib	1.875	155.609	1.01113
249.41	PATU8988T-SmBKRAS-LgBCRAF	6	NVP-LHS533	1.875	155.609	1.6028
288.72	PATU8988T-SmBKRAS-LgBCRAF	6	LY3009120	1.875	155.609	1.85543
160.41	PATU8988T-SmBKRAS-LgBCRAF	6	DMSO		155.609	1.03086
299.85	PATU8988T-SmBKRAS-LgBCRAF	6	GDC0879	1.875	155.609	1.92695
172.62	PATU8988T-SmBKRAS-LgBCRAF	6	Selumetinib	1.875	155.609	1.10932
246.79	PATU8988T-SmBKRAS-LgBCRAF	6	NVP-LHS533	1.875	155.609	1.58597
286.88	PATU8988T-SmBKRAS-LgBCRAF	6	LY3009120	1.875	155.609	1.8436
163.63	PATU8988T-SmBKRAS-LgBCRAF	6	DMSO		155.609	1.05155
300.97	PATU8988T-SmBKRAS-LgBCRAF	6	GDC0879	1.875	155.609	1.93415
171.05	PATU8988T-SmBKRAS-LgBCRAF	6	Selumetinib	1.875	155.609	1.09923
247.42	PATU8988T-SmBKRAS-LgBCRAF	6	NVP-LHS533	1.875	155.609	1.59002
267.59	PATU8988T-SmBKRAS-LgBCRAF	6	LY3009120	1.875	155.609	1.71964
155.89	PATU8988T-SmBKRAS-LgBCRAF	6	DMSO		155.609	1.00181
269.52	PATU8988T-SmBKRAS-LgBCRAF	6	GDC0879	0.9375	155.609	1.73204
156.6	PATU8988T-SmBKRAS-LgBCRAF	6	Selumetinib	0.9375	155.609	1.00637
242.5	PATU8988T-SmBKRAS-LgBCRAF	6	NVP-LHS533	0.9375	155.609	1.5584
275.56	PATU8988T-SmBKRAS-LgBCRAF	6	LY3009120	0.9375	155.609	1.77085
158.25	PATU8988T-SmBKRAS-LgBCRAF	6	DMSO		155.609	1.01698
286.45	PATU8988T-SmBKRAS-LgBCRAF	6	GDC0879	0.9375	155.609	1.84084
165.28	PATU8988T-SmBKRAS-LgBCRAF	6	Selumetinib	0.9375	155.609	1.06215
246.54	PATU8988T-SmBKRAS-LgBCRAF	6	NVP-LHS533	0.9375	155.609	1.58436
268.91	PATU8988T-SmBKRAS-LgBCRAF	6	LY3009120	0.9375	155.609	1.72812
166.33	PATU8988T-SmBKRAS-LgBCRAF	6	DMSO		155.609	1.0689
289.61	PATU8988T-SmBKRAS-LgBCRAF	6	GDC0879	0.9375	155.609	1.86114
167.5	PATU8988T-SmBKRAS-LgBCRAF	6	Selumetinib	0.9375	155.609	1.07642
246.77	PATU8988T-SmBKRAS-LgBCRAF	6	NVP-LHS533	0.9375	155.609	1.58584
270.81	PATU8988T-SmBKRAS-LgBCRAF	6	LY3009120	0.9375	155.609	1.74033
155.34	PATU8988T-SmBKRAS-LgBCRAF	6	DMSO		155.609	0.998274
260.43	PATU8988T-SmBKRAS-LgBCRAF	6	GDC0879	0.46875	155.609	1.67362
148.96	PATU8988T-SmBKRAS-LgBCRAF	6	Selumetinib	0.46875	155.609	0.957274
228.98	PATU8988T-SmBKRAS-LgBCRAF	6	NVP-LHS533	0.46875	155.609	1.47151
269.44	PATU8988T-SmBKRAS-LgBCRAF	6	LY3009120	0.46875	155.609	1.73152
157.87	PATU8988T-SmBKRAS-LgBCRAF	6	DMSO		155.609	1.01453
252.23	PATU8988T-SmBKRAS-LgBCRAF	6	GDC0879	0.46875	155.609	1.62093
158.16	PATU8988T-SmBKRAS-LgBCRAF	6	Selumetinib	0.46875	155.609	1.0164
223.68	PATU8988T-SmBKRAS-LgBCRAF	6	NVP-LHS533	0.46875	155.609	1.43745
261.41	PATU8988T-SmBKRAS-LgBCRAF	6	LY3009120	0.46875	155.609	1.67992
156.94	PATU8988T-SmBKRAS-LgBCRAF	6	DMSO		155.609	1.00856
243.36	PATU8988T-SmBKRAS-LgBCRAF	6	GDC0879	0.46875	155.609	1.56392
158.45	PATU8988T-SmBKRAS-LgBCRAF	6	Selumetinib	0.46875	155.609	1.01826
228.05	PATU8988T-SmBKRAS-LgBCRAF	6	NVP-LHS533	0.46875	155.609	1.46554
250.82	PATU8988T-SmBKRAS-LgBCRAF	6	LY3009120	0.46875	155.609	1.61187
157.13	PATU8988T-SmBKRAS-LgBCRAF	6	DMSO		155.609	1.00978
212.82	PATU8988T-SmBKRAS-LgBCRAF	6	GDC0879	0.24	155.609	1.36766
151.78	PATU8988T-SmBKRAS-LgBCRAF	6	Selumetinib	0.24	155.609	0.975396
218.25	PATU8988T-SmBKRAS-LgBCRAF	6	NVP-LHS533	0.24	155.609	1.40256
248.83	PATU8988T-SmBKRAS-LgBCRAF	6	LY3009120	0.24	155.609	1.59908
153.48	PATU8988T-SmBKRAS-LgBCRAF	6	DMSO		155.609	0.986321
212.46	PATU8988T-SmBKRAS-LgBCRAF	6	GDC0879	0.24	155.609	1.36535
157.09	PATU8988T-SmBKRAS-LgBCRAF	6	Selumetinib	0.24	155.609	1.00952
219.2	PATU8988T-SmBKRAS-LgBCRAF	6	NVP-LHS533	0.24	155.609	1.40866
237.37	PATU8988T-SmBKRAS-LgBCRAF	6	LY3009120	0.24	155.609	1.52543
155.73	PATU8988T-SmBKRAS-LgBCRAF	6	DMSO		155.609	1.00078
212.39	PATU8988T-SmBKRAS-LgBCRAF	6	GDC0879	0.24	155.609	1.3649
154.1	PATU8988T-SmBKRAS-LgBCRAF	6	Selumetinib	0.24	155.609	0.990306
222.28	PATU8988T-SmBKRAS-LgBCRAF	6	NVP-LHS533	0.24	155.609	1.42846
244.92	PATU8988T-SmBKRAS-LgBCRAF	6	LY3009120	0.24	155.609	1.57395
165.82	PATU8988T-SmBKRAS-LgBCRAF	6	DMSO		155.609	1.06562
185.14	PATU8988T-SmBKRAS-LgBCRAF	6	GDC0879	0.12	155.609	1.18978
149.84	PATU8988T-SmBKRAS-LgBCRAF	6	Selumetinib	0.12	155.609	0.962929
203.11	PATU8988T-SmBKRAS-LgBCRAF	6	NVP-LHS533	0.12	155.609	1.30526
224.19	PATU8988T-SmBKRAS-LgBCRAF	6	LY3009120	0.12	155.609	1.44073
156.76	PATU8988T-SmBKRAS-LgBCRAF	6	DMSO		155.609	1.0074
189.28	PATU8988T-SmBKRAS-LgBCRAF	6	GDC0879	0.12	155.609	1.21639
149.75	PATU8988T-SmBKRAS-LgBCRAF	6	Selumetinib	0.12	155.609	0.962351
207.57	PATU8988T-SmBKRAS-LgBCRAF	6	NVP-LHS533	0.12	155.609	1.33392
218.71	PATU8988T-SmBKRAS-LgBCRAF	6	LY3009120	0.12	155.609	1.40551
156.11	PATU8988T-SmBKRAS-LgBCRAF	6	DMSO		155.609	1.00322
183.92	PATU8988T-SmBKRAS-LgBCRAF	6	GDC0879	0.12	155.609	1.18194
153.63	PATU8988T-SmBKRAS-LgBCRAF	6	Selumetinib	0.12	155.609	0.987285
195.53	PATU8988T-SmBKRAS-LgBCRAF	6	NVP-LHS533	0.12	155.609	1.25655
222.32	PATU8988T-SmBKRAS-LgBCRAF	6	LY3009120	0.12	155.609	1.42871
156.59	PATU8988T-SmBKRAS-LgBCRAF	6	DMSO		155.609	1.00631
175.29	PATU8988T-SmBKRAS-LgBCRAF	6	GDC0879	0.06	155.609	1.12648
144.33	PATU8988T-SmBKRAS-LgBCRAF	6	Selumetinib	0.06	155.609	0.92752
189.97	PATU8988T-SmBKRAS-LgBCRAF	6	NVP-LHS533	0.06	155.609	1.22082
204.63	PATU8988T-SmBKRAS-LgBCRAF	6	LY3009120	0.06	155.609	1.31503
147.19	PATU8988T-SmBKRAS-LgBCRAF	6	DMSO		155.609	0.945899
169.08	PATU8988T-SmBKRAS-LgBCRAF	6	GDC0879	0.06	155.609	1.08657
147.17	PATU8988T-SmBKRAS-LgBCRAF	6	Selumetinib	0.06	155.609	0.945771
189.61	PATU8988T-SmBKRAS-LgBCRAF	6	NVP-LHS533	0.06	155.609	1.21851
211.5	PATU8988T-SmBKRAS-LgBCRAF	6	LY3009120	0.06	155.609	1.35918
144.17	PATU8988T-SmBKRAS-LgBCRAF	6	DMSO		155.609	0.926492
164.29	PATU8988T-SmBKRAS-LgBCRAF	6	GDC0879	0.06	155.609	1.05579
139.71	PATU8988T-SmBKRAS-LgBCRAF	6	Selumetinib	0.06	155.609	0.89783
184.62	PATU8988T-SmBKRAS-LgBCRAF	6	NVP-LHS533	0.06	155.609	1.18644
204.09	PATU8988T-SmBKRAS-LgBCRAF	6	LY3009120	0.06	155.609	1.31156
153.68	PATU8988T-SmBKRAS-LgBCRAF	6	DMSO		155.609	0.987606
161.41	PATU8988T-SmBKRAS-LgBCRAF	6	GDC0879	0.03	155.609	1.03728
144.33	PATU8988T-SmBKRAS-LgBCRAF	6	Selumetinib	0.03	155.609	0.92752
172.11	PATU8988T-SmBKRAS-LgBCRAF	6	NVP-LHS533	0.03	155.609	1.10604
197.03	PATU8988T-SmBKRAS-LgBCRAF	6	LY3009120	0.03	155.609	1.26619
149.9	PATU8988T-SmBKRAS-LgBCRAF	6	DMSO		155.609	0.963315
160.18	PATU8988T-SmBKRAS-LgBCRAF	6	GDC0879	0.03	155.609	1.02938
151.08	PATU8988T-SmBKRAS-LgBCRAF	6	Selumetinib	0.03	155.609	0.970898
167.62	PATU8988T-SmBKRAS-LgBCRAF	6	NVP-LHS533	0.03	155.609	1.07719
191.1	PATU8988T-SmBKRAS-LgBCRAF	6	LY3009120	0.03	155.609	1.22808
148.22	PATU8988T-SmBKRAS-LgBCRAF	6	DMSO		155.609	0.952518
158.45	PATU8988T-SmBKRAS-LgBCRAF	6	GDC0879	0.03	155.609	1.01826
147.65	PATU8988T-SmBKRAS-LgBCRAF	6	Selumetinib	0.03	155.609	0.948855
174.83	PATU8988T-SmBKRAS-LgBCRAF	6	NVP-LHS533	0.03	155.609	1.12352
190.24	PATU8988T-SmBKRAS-LgBCRAF	6	LY3009120	0.03	155.609	1.22255
161.44	PATU8988T-SmBKRAS-LgBCRAF	6	DMSO		155.609	1.03748
152.56	PATU8988T-SmBKRAS-LgBCRAF	6	GDC0879	0.015	155.609	0.980409
148.31	PATU8988T-SmBKRAS-LgBCRAF	6	Selumetinib	0.015	155.609	0.953097
161.83	PATU8988T-SmBKRAS-LgBCRAF	6	NVP-LHS533	0.015	155.609	1.03998
177.73	PATU8988T-SmBKRAS-LgBCRAF	6	LY3009120	0.015	155.609	1.14216
148.81	PATU8988T-SmBKRAS-LgBCRAF	6	DMSO		155.609	0.95631
147.85	PATU8988T-SmBKRAS-LgBCRAF	6	GDC0879	0.015	155.609	0.950141
151.94	PATU8988T-SmBKRAS-LgBCRAF	6	Selumetinib	0.015	155.609	0.976425
155.58	PATU8988T-SmBKRAS-LgBCRAF	6	NVP-LHS533	0.015	155.609	0.999817
177.14	PATU8988T-SmBKRAS-LgBCRAF	6	LY3009120	0.015	155.609	1.13837
142.69	PATU8988T-SmBKRAS-LgBCRAF	6	DMSO		155.609	0.916981
146.74	PATU8988T-SmBKRAS-LgBCRAF	6	GDC0879	0.015	155.609	0.943007
145.19	PATU8988T-SmBKRAS-LgBCRAF	6	Selumetinib	0.015	155.609	0.933046
156.05	PATU8988T-SmBKRAS-LgBCRAF	6	NVP-LHS533	0.015	155.609	1.00284
180.88	PATU8988T-SmBKRAS-LgBCRAF	6	LY3009120	0.015	155.609	1.1624
153.75	PATU8988T-SmBKRAS-LgBCRAF	6	DMSO		155.609	0.988056
149.72	PATU8988T-SmBKRAS-LgBCRAF	6	GDC0879	0.0075	155.609	0.962158
147.26	PATU8988T-SmBKRAS-LgBCRAF	6	Selumetinib	0.0075	155.609	0.946349
154.15	PATU8988T-SmBKRAS-LgBCRAF	6	NVP-LHS533	0.0075	155.609	0.990627
170.87	PATU8988T-SmBKRAS-LgBCRAF	6	LY3009120	0.0075	155.609	1.09808
149.54	PATU8988T-SmBKRAS-LgBCRAF	6	DMSO		155.609	0.961001
149.31	PATU8988T-SmBKRAS-LgBCRAF	6	GDC0879	0.0075	155.609	0.959523
146.18	PATU8988T-SmBKRAS-LgBCRAF	6	Selumetinib	0.0075	155.609	0.939409
150.87	PATU8988T-SmBKRAS-LgBCRAF	6	NVP-LHS533	0.0075	155.609	0.969548
177.01	PATU8988T-SmBKRAS-LgBCRAF	6	LY3009120	0.0075	155.609	1.13753
141.96	PATU8988T-SmBKRAS-LgBCRAF	6	DMSO		155.609	0.912289
151.3	PATU8988T-SmBKRAS-LgBCRAF	6	GDC0879	0.0075	155.609	0.972312
142.52	PATU8988T-SmBKRAS-LgBCRAF	6	Selumetinib	0.0075	155.609	0.915888
143.94	PATU8988T-SmBKRAS-LgBCRAF	6	NVP-LHS533	0.0075	155.609	0.925013
165.7	PATU8988T-SmBKRAS-LgBCRAF	6	LY3009120	0.0075	155.609	1.06485
163.57	PATU8988T-SmBKRAS-LgBCRAF	6	DMSO		155.609	1.05116
151.31	PATU8988T-SmBKRAS-LgBCRAF	6	GDC0879	0.00375	155.609	0.972376
143.99	PATU8988T-SmBKRAS-LgBCRAF	6	Selumetinib	0.00375	155.609	0.925335
152.81	PATU8988T-SmBKRAS-LgBCRAF	6	NVP-LHS533	0.00375	155.609	0.982016
164.92	PATU8988T-SmBKRAS-LgBCRAF	6	LY3009120	0.00375	155.609	1.05984
150.05	PATU8988T-SmBKRAS-LgBCRAF	6	DMSO		155.609	0.964279
151.55	PATU8988T-SmBKRAS-LgBCRAF	6	GDC0879	0.00375	155.609	0.973918
151.1	PATU8988T-SmBKRAS-LgBCRAF	6	Selumetinib	0.00375	155.609	0.971026
150.08	PATU8988T-SmBKRAS-LgBCRAF	6	NVP-LHS533	0.00375	155.609	0.964471
158.93	PATU8988T-SmBKRAS-LgBCRAF	6	LY3009120	0.00375	155.609	1.02134
147.75	PATU8988T-SmBKRAS-LgBCRAF	6	DMSO		155.609	0.949498
146.05	PATU8988T-SmBKRAS-LgBCRAF	6	GDC0879	0.00375	155.609	0.938573
139.07	PATU8988T-SmBKRAS-LgBCRAF	6	Selumetinib	0.00375	155.609	0.893717
147.77	PATU8988T-SmBKRAS-LgBCRAF	6	NVP-LHS533	0.00375	155.609	0.949627
165.09	PATU8988T-SmBKRAS-LgBCRAF	6	LY3009120	0.00375	155.609	1.06093
154.9	PATU8988T-SmBKRAS-LgBCRAF	6	DMSO		155.609	0.995447
147.22	PATU8988T-SmBKRAS-LgBCRAF	6	DMSO		155.609	0.946092
141.33	PATU8988T-SmBKRAS-LgBCRAF	6	DMSO		155.609	0.908241
160.58	PATU8988T-SmBKRAS-LgBCRAF	6	DMSO		155.609	1.03195
149.43	PATU8988T-SmBKRAS-LgBCRAF	6	DMSO		155.609	0.960294
144.85	PATU8988T-SmBKRAS-LgBCRAF	6	DMSO		155.609	0.930861
159.8	PATU8988T-SmBKRAS-LgBCRAF	6	DMSO		155.609	1.02694
324.81	PATU8988T-SmBKRAS-LgBCRAF	6	GDC0879	15	155.609	2.08735
151.27	PATU8988T-SmBKRAS-LgBCRAF	6	Selumetinib	15	155.609	0.972119
260.42	PATU8988T-SmBKRAS-LgBCRAF	6	NVP-LHS533	15	155.609	1.67356
251.71	PATU8988T-SmBKRAS-LgBCRAF	6	LY3009120	15	155.609	1.61758
147.24	PATU8988T-SmBKRAS-LgBCRAF	6	DMSO		155.609	0.946221
309.73	PATU8988T-SmBKRAS-LgBCRAF	6	GDC0879	15	155.609	1.99044
144.86	PATU8988T-SmBKRAS-LgBCRAF	6	Selumetinib	15	155.609	0.930926
238.39	PATU8988T-SmBKRAS-LgBCRAF	6	NVP-LHS533	15	155.609	1.53199
248.67	PATU8988T-SmBKRAS-LgBCRAF	6	LY3009120	15	155.609	1.59805
157.93	PATU8988T-SmBKRAS-LgBCRAF	6	DMSO		155.609	1.01492
305.84	PATU8988T-SmBKRAS-LgBCRAF	6	GDC0879	15	155.609	1.96544
153.44	PATU8988T-SmBKRAS-LgBCRAF	6	Selumetinib	15	155.609	0.986064
262.37	PATU8988T-SmBKRAS-LgBCRAF	6	NVP-LHS533	15	155.609	1.68609
254.3	PATU8988T-SmBKRAS-LgBCRAF	6	LY3009120	15	155.609	1.63423
168.21	PATU8988T-SmBKRAS-LgBCRAF	6	DMSO		155.609	1.08098
302.18	PATU8988T-SmBKRAS-LgBCRAF	6	GDC0879	7.5	155.609	1.94192
146.84	PATU8988T-SmBKRAS-LgBCRAF	6	Selumetinib	7.5	155.609	0.94365
270.35	PATU8988T-SmBKRAS-LgBCRAF	6	NVP-LHS533	7.5	155.609	1.73737
260.57	PATU8988T-SmBKRAS-LgBCRAF	6	LY3009120	7.5	155.609	1.67452
149.99	PATU8988T-SmBKRAS-LgBCRAF	6	DMSO		155.609	0.963893
298.79	PATU8988T-SmBKRAS-LgBCRAF	6	GDC0879	7.5	155.609	1.92014
151.96	PATU8988T-SmBKRAS-LgBCRAF	6	Selumetinib	7.5	155.609	0.976553
259.89	PATU8988T-SmBKRAS-LgBCRAF	6	NVP-LHS533	7.5	155.609	1.67015
278.03	PATU8988T-SmBKRAS-LgBCRAF	6	LY3009120	7.5	155.609	1.78673
150.63	PATU8988T-SmBKRAS-LgBCRAF	6	DMSO		155.609	0.968006
312.01	PATU8988T-SmBKRAS-LgBCRAF	6	GDC0879	7.5	155.609	2.0051
156.79	PATU8988T-SmBKRAS-LgBCRAF	6	Selumetinib	7.5	155.609	1.00759
243.53	PATU8988T-SmBKRAS-LgBCRAF	6	NVP-LHS533	7.5	155.609	1.56502
281.55	PATU8988T-SmBKRAS-LgBCRAF	6	LY3009120	7.5	155.609	1.80935
158.35	PATU8988T-SmBKRAS-LgBCRAF	6	DMSO		155.609	1.01762
307.99	PATU8988T-SmBKRAS-LgBCRAF	6	GDC0879	3.75	155.609	1.97926
170.48	PATU8988T-SmBKRAS-LgBCRAF	6	Selumetinib	3.75	155.609	1.09557
246.36	PATU8988T-SmBKRAS-LgBCRAF	6	NVP-LHS533	3.75	155.609	1.5832
276.57	PATU8988T-SmBKRAS-LgBCRAF	6	LY3009120	3.75	155.609	1.77734
152.21	PATU8988T-SmBKRAS-LgBCRAF	6	DMSO		155.609	0.97816
298.96	PATU8988T-SmBKRAS-LgBCRAF	6	GDC0879	3.75	155.609	1.92123
165.7	PATU8988T-SmBKRAS-LgBCRAF	6	Selumetinib	3.75	155.609	1.06485
246.62	PATU8988T-SmBKRAS-LgBCRAF	6	NVP-LHS533	3.75	155.609	1.58487
285.44	PATU8988T-SmBKRAS-LgBCRAF	6	LY3009120	3.75	155.609	1.83435
156.55	PATU8988T-SmBKRAS-LgBCRAF	6	DMSO		155.609	1.00605
298.31	PATU8988T-SmBKRAS-LgBCRAF	6	GDC0879	3.75	155.609	1.91705
176.93	PATU8988T-SmBKRAS-LgBCRAF	6	Selumetinib	3.75	155.609	1.13702
258.24	PATU8988T-SmBKRAS-LgBCRAF	6	NVP-LHS533	3.75	155.609	1.65955
279.45	PATU8988T-SmBKRAS-LgBCRAF	6	LY3009120	3.75	155.609	1.79585
160.61	PATU8988T-SmBKRAS-LgBCRAF	6	DMSO		155.609	1.03214
298.25	PATU8988T-SmBKRAS-LgBCRAF	6	GDC0879	1.875	155.609	1.91667
157.3	PATU8988T-SmBKRAS-LgBCRAF	6	Selumetinib	1.875	155.609	1.01087
242.55	PATU8988T-SmBKRAS-LgBCRAF	6	NVP-LHS533	1.875	155.609	1.55872
276.4	PATU8988T-SmBKRAS-LgBCRAF	6	LY3009120	1.875	155.609	1.77625
152.62	PATU8988T-SmBKRAS-LgBCRAF	6	DMSO		155.609	0.980794
311.21	PATU8988T-SmBKRAS-LgBCRAF	6	GDC0879	1.875	155.609	1.99995
162.37	PATU8988T-SmBKRAS-LgBCRAF	6	Selumetinib	1.875	155.609	1.04345
250.42	PATU8988T-SmBKRAS-LgBCRAF	6	NVP-LHS533	1.875	155.609	1.60929
279.05	PATU8988T-SmBKRAS-LgBCRAF	6	LY3009120	1.875	155.609	1.79328
154.22	PATU8988T-SmBKRAS-LgBCRAF	6	DMSO		155.609	0.991077
302.01	PATU8988T-SmBKRAS-LgBCRAF	6	GDC0879	1.875	155.609	1.94083
167.2	PATU8988T-SmBKRAS-LgBCRAF	6	Selumetinib	1.875	155.609	1.07449
259.56	PATU8988T-SmBKRAS-LgBCRAF	6	NVP-LHS533	1.875	155.609	1.66803
283.27	PATU8988T-SmBKRAS-LgBCRAF	6	LY3009120	1.875	155.609	1.8204
164.24	PATU8988T-SmBKRAS-LgBCRAF	6	DMSO		155.609	1.05547
277.33	PATU8988T-SmBKRAS-LgBCRAF	6	GDC0879	0.9375	155.609	1.78223
153.72	PATU8988T-SmBKRAS-LgBCRAF	6	Selumetinib	0.9375	155.609	0.987864
241.23	PATU8988T-SmBKRAS-LgBCRAF	6	NVP-LHS533	0.9375	155.609	1.55024
272.35	PATU8988T-SmBKRAS-LgBCRAF	6	LY3009120	0.9375	155.609	1.75023
155.09	PATU8988T-SmBKRAS-LgBCRAF	6	DMSO		155.609	0.996668
288.03	PATU8988T-SmBKRAS-LgBCRAF	6	GDC0879	0.9375	155.609	1.85099
156.22	PATU8988T-SmBKRAS-LgBCRAF	6	Selumetinib	0.9375	155.609	1.00393
242.81	PATU8988T-SmBKRAS-LgBCRAF	6	NVP-LHS533	0.9375	155.609	1.56039
254.61	PATU8988T-SmBKRAS-LgBCRAF	6	LY3009120	0.9375	155.609	1.63622
151.22	PATU8988T-SmBKRAS-LgBCRAF	6	DMSO		155.609	0.971798
276.03	PATU8988T-SmBKRAS-LgBCRAF	6	GDC0879	0.9375	155.609	1.77387
160.7	PATU8988T-SmBKRAS-LgBCRAF	6	Selumetinib	0.9375	155.609	1.03272
241.76	PATU8988T-SmBKRAS-LgBCRAF	6	NVP-LHS533	0.9375	155.609	1.55364
290.97	PATU8988T-SmBKRAS-LgBCRAF	6	LY3009120	0.9375	155.609	1.86988
159.9	PATU8988T-SmBKRAS-LgBCRAF	6	DMSO		155.609	1.02758
255.16	PATU8988T-SmBKRAS-LgBCRAF	6	GDC0879	0.46875	155.609	1.63976
146.75	PATU8988T-SmBKRAS-LgBCRAF	6	Selumetinib	0.46875	155.609	0.943072
216.08	PATU8988T-SmBKRAS-LgBCRAF	6	NVP-LHS533	0.46875	155.609	1.38861
249.14	PATU8988T-SmBKRAS-LgBCRAF	6	LY3009120	0.46875	155.609	1.60107
154.76	PATU8988T-SmBKRAS-LgBCRAF	6	DMSO		155.609	0.994547
246.88	PATU8988T-SmBKRAS-LgBCRAF	6	GDC0879	0.46875	155.609	1.58655
152.77	PATU8988T-SmBKRAS-LgBCRAF	6	Selumetinib	0.46875	155.609	0.981758
218.71	PATU8988T-SmBKRAS-LgBCRAF	6	NVP-LHS533	0.46875	155.609	1.40551
250.59	PATU8988T-SmBKRAS-LgBCRAF	6	LY3009120	0.46875	155.609	1.61039
155.51	PATU8988T-SmBKRAS-LgBCRAF	6	DMSO		155.609	0.999367
241.01	PATU8988T-SmBKRAS-LgBCRAF	6	GDC0879	0.46875	155.609	1.54882
154.53	PATU8988T-SmBKRAS-LgBCRAF	6	Selumetinib	0.46875	155.609	0.993069
232.72	PATU8988T-SmBKRAS-LgBCRAF	6	NVP-LHS533	0.46875	155.609	1.49555
278.24	PATU8988T-SmBKRAS-LgBCRAF	6	LY3009120	0.46875	155.609	1.78808
160.06	PATU8988T-SmBKRAS-LgBCRAF	6	DMSO		155.609	1.02861
212.41	PATU8988T-SmBKRAS-LgBCRAF	6	GDC0879	0.24	155.609	1.36503
148.35	PATU8988T-SmBKRAS-LgBCRAF	6	Selumetinib	0.24	155.609	0.953354
220.3	PATU8988T-SmBKRAS-LgBCRAF	6	NVP-LHS533	0.24	155.609	1.41573
236.41	PATU8988T-SmBKRAS-LgBCRAF	6	LY3009120	0.24	155.609	1.51926
153.21	PATU8988T-SmBKRAS-LgBCRAF	6	DMSO		155.609	0.984586
221.34	PATU8988T-SmBKRAS-LgBCRAF	6	GDC0879	0.24	155.609	1.42242
152.09	PATU8988T-SmBKRAS-LgBCRAF	6	Selumetinib	0.24	155.609	0.977389
216.2	PATU8988T-SmBKRAS-LgBCRAF	6	NVP-LHS533	0.24	155.609	1.38938
244.76	PATU8988T-SmBKRAS-LgBCRAF	6	LY3009120	0.24	155.609	1.57292
156.79	PATU8988T-SmBKRAS-LgBCRAF	6	DMSO		155.609	1.00759
217.11	PATU8988T-SmBKRAS-LgBCRAF	6	GDC0879	0.24	155.609	1.39523
147.33	PATU8988T-SmBKRAS-LgBCRAF	6	Selumetinib	0.24	155.609	0.946799
215.27	PATU8988T-SmBKRAS-LgBCRAF	6	NVP-LHS533	0.24	155.609	1.38341
251.55	PATU8988T-SmBKRAS-LgBCRAF	6	LY3009120	0.24	155.609	1.61656
161.3	PATU8988T-SmBKRAS-LgBCRAF	6	DMSO		155.609	1.03658
170.3	PATU8988T-SmBKRAS-LgBCRAF	6	GDC0879	0.12	155.609	1.09441
148.47	PATU8988T-SmBKRAS-LgBCRAF	6	Selumetinib	0.12	155.609	0.954125
205.02	PATU8988T-SmBKRAS-LgBCRAF	6	NVP-LHS533	0.12	155.609	1.31754
219.96	PATU8988T-SmBKRAS-LgBCRAF	6	LY3009120	0.12	155.609	1.41355
145.61	PATU8988T-SmBKRAS-LgBCRAF	6	DMSO		155.609	0.935746
187.55	PATU8988T-SmBKRAS-LgBCRAF	6	GDC0879	0.12	155.609	1.20527
149.54	PATU8988T-SmBKRAS-LgBCRAF	6	Selumetinib	0.12	155.609	0.961001
195.05	PATU8988T-SmBKRAS-LgBCRAF	6	NVP-LHS533	0.12	155.609	1.25347
218.14	PATU8988T-SmBKRAS-LgBCRAF	6	LY3009120	0.12	155.609	1.40185
154.84	PATU8988T-SmBKRAS-LgBCRAF	6	DMSO		155.609	0.995061
188.22	PATU8988T-SmBKRAS-LgBCRAF	6	GDC0879	0.12	155.609	1.20957
158.73	PATU8988T-SmBKRAS-LgBCRAF	6	Selumetinib	0.12	155.609	1.02006
193.57	PATU8988T-SmBKRAS-LgBCRAF	6	NVP-LHS533	0.12	155.609	1.24395
225.72	PATU8988T-SmBKRAS-LgBCRAF	6	LY3009120	0.12	155.609	1.45056
159.34	PATU8988T-SmBKRAS-LgBCRAF	6	DMSO		155.609	1.02398
174.87	PATU8988T-SmBKRAS-LgBCRAF	6	GDC0879	0.06	155.609	1.12378
148.63	PATU8988T-SmBKRAS-LgBCRAF	6	Selumetinib	0.06	155.609	0.955153
199.02	PATU8988T-SmBKRAS-LgBCRAF	6	NVP-LHS533	0.06	155.609	1.27898
208.83	PATU8988T-SmBKRAS-LgBCRAF	6	LY3009120	0.06	155.609	1.34202
152.19	PATU8988T-SmBKRAS-LgBCRAF	6	DMSO		155.609	0.978031
165.38	PATU8988T-SmBKRAS-LgBCRAF	6	GDC0879	0.06	155.609	1.0628
143.27	PATU8988T-SmBKRAS-LgBCRAF	6	Selumetinib	0.06	155.609	0.920708
190.97	PATU8988T-SmBKRAS-LgBCRAF	6	NVP-LHS533	0.06	155.609	1.22725
210.13	PATU8988T-SmBKRAS-LgBCRAF	6	LY3009120	0.06	155.609	1.35038
152.97	PATU8988T-SmBKRAS-LgBCRAF	6	DMSO		155.609	0.983044
171.22	PATU8988T-SmBKRAS-LgBCRAF	6	GDC0879	0.06	155.609	1.10033
150.26	PATU8988T-SmBKRAS-LgBCRAF	6	Selumetinib	0.06	155.609	0.965628
181.73	PATU8988T-SmBKRAS-LgBCRAF	6	NVP-LHS533	0.06	155.609	1.16787
216.25	PATU8988T-SmBKRAS-LgBCRAF	6	LY3009120	0.06	155.609	1.38971
160.64	PATU8988T-SmBKRAS-LgBCRAF	6	DMSO		155.609	1.03233
154.63	PATU8988T-SmBKRAS-LgBCRAF	6	GDC0879	0.03	155.609	0.993712
154.41	PATU8988T-SmBKRAS-LgBCRAF	6	Selumetinib	0.03	155.609	0.992298
183.67	PATU8988T-SmBKRAS-LgBCRAF	6	NVP-LHS533	0.03	155.609	1.18033
193.44	PATU8988T-SmBKRAS-LgBCRAF	6	LY3009120	0.03	155.609	1.24312
149.13	PATU8988T-SmBKRAS-LgBCRAF	6	DMSO		155.609	0.958366
157.34	PATU8988T-SmBKRAS-LgBCRAF	6	GDC0879	0.03	155.609	1.01113
151.75	PATU8988T-SmBKRAS-LgBCRAF	6	Selumetinib	0.03	155.609	0.975204
177.21	PATU8988T-SmBKRAS-LgBCRAF	6	NVP-LHS533	0.03	155.609	1.13882
196.06	PATU8988T-SmBKRAS-LgBCRAF	6	LY3009120	0.03	155.609	1.25996
147.1	PATU8988T-SmBKRAS-LgBCRAF	6	DMSO		155.609	0.945321
166.99	PATU8988T-SmBKRAS-LgBCRAF	6	GDC0879	0.03	155.609	1.07314
155.99	PATU8988T-SmBKRAS-LgBCRAF	6	Selumetinib	0.03	155.609	1.00245
185.1	PATU8988T-SmBKRAS-LgBCRAF	6	NVP-LHS533	0.03	155.609	1.18952
188.51	PATU8988T-SmBKRAS-LgBCRAF	6	LY3009120	0.03	155.609	1.21144
167.39	PATU8988T-SmBKRAS-LgBCRAF	6	DMSO		155.609	1.07571
145.88	PATU8988T-SmBKRAS-LgBCRAF	6	GDC0879	0.015	155.609	0.937481
144.66	PATU8988T-SmBKRAS-LgBCRAF	6	Selumetinib	0.015	155.609	0.92964
161.87	PATU8988T-SmBKRAS-LgBCRAF	6	NVP-LHS533	0.015	155.609	1.04024
173.6	PATU8988T-SmBKRAS-LgBCRAF	6	LY3009120	0.015	155.609	1.11562
158.87	PATU8988T-SmBKRAS-LgBCRAF	6	DMSO		155.609	1.02096
151.36	PATU8988T-SmBKRAS-LgBCRAF	6	GDC0879	0.015	155.609	0.972697
149.87	PATU8988T-SmBKRAS-LgBCRAF	6	Selumetinib	0.015	155.609	0.963122
162.65	PATU8988T-SmBKRAS-LgBCRAF	6	NVP-LHS533	0.015	155.609	1.04525
180.69	PATU8988T-SmBKRAS-LgBCRAF	6	LY3009120	0.015	155.609	1.16118
156.31	PATU8988T-SmBKRAS-LgBCRAF	6	DMSO		155.609	1.00451
157.54	PATU8988T-SmBKRAS-LgBCRAF	6	GDC0879	0.015	155.609	1.01241
149.43	PATU8988T-SmBKRAS-LgBCRAF	6	Selumetinib	0.015	155.609	0.960294
167.26	PATU8988T-SmBKRAS-LgBCRAF	6	NVP-LHS533	0.015	155.609	1.07488
189.76	PATU8988T-SmBKRAS-LgBCRAF	6	LY3009120	0.015	155.609	1.21947
157.26	PATU8988T-SmBKRAS-LgBCRAF	6	DMSO		155.609	1.01061
152.1	PATU8988T-SmBKRAS-LgBCRAF	6	GDC0879	0.0075	155.609	0.977453
143.74	PATU8988T-SmBKRAS-LgBCRAF	6	Selumetinib	0.0075	155.609	0.923728
155.52	PATU8988T-SmBKRAS-LgBCRAF	6	NVP-LHS533	0.0075	155.609	0.999431
169.77	PATU8988T-SmBKRAS-LgBCRAF	6	LY3009120	0.0075	155.609	1.09101
154.37	PATU8988T-SmBKRAS-LgBCRAF	6	DMSO		155.609	0.992041
144.27	PATU8988T-SmBKRAS-LgBCRAF	6	GDC0879	0.0075	155.609	0.927134
140.54	PATU8988T-SmBKRAS-LgBCRAF	6	Selumetinib	0.0075	155.609	0.903164
157.88	PATU8988T-SmBKRAS-LgBCRAF	6	NVP-LHS533	0.0075	155.609	1.0146
160.05	PATU8988T-SmBKRAS-LgBCRAF	6	LY3009120	0.0075	155.609	1.02854
151.65	PATU8988T-SmBKRAS-LgBCRAF	6	DMSO		155.609	0.974561
153.58	PATU8988T-SmBKRAS-LgBCRAF	6	GDC0879	0.0075	155.609	0.986964
149.22	PATU8988T-SmBKRAS-LgBCRAF	6	Selumetinib	0.0075	155.609	0.958945
157.31	PATU8988T-SmBKRAS-LgBCRAF	6	NVP-LHS533	0.0075	155.609	1.01093
179.14	PATU8988T-SmBKRAS-LgBCRAF	6	LY3009120	0.0075	155.609	1.15122
159.98	PATU8988T-SmBKRAS-LgBCRAF	6	DMSO		155.609	1.02809
150.78	PATU8988T-SmBKRAS-LgBCRAF	6	GDC0879	0.00375	155.609	0.96897
155.07	PATU8988T-SmBKRAS-LgBCRAF	6	Selumetinib	0.00375	155.609	0.996539
150.29	PATU8988T-SmBKRAS-LgBCRAF	6	NVP-LHS533	0.00375	155.609	0.965821
160.91	PATU8988T-SmBKRAS-LgBCRAF	6	LY3009120	0.00375	155.609	1.03407
150.1	PATU8988T-SmBKRAS-LgBCRAF	6	DMSO		155.609	0.9646
151.1	PATU8988T-SmBKRAS-LgBCRAF	6	GDC0879	0.00375	155.609	0.971026
149.74	PATU8988T-SmBKRAS-LgBCRAF	6	Selumetinib	0.00375	155.609	0.962287
149.96	PATU8988T-SmBKRAS-LgBCRAF	6	NVP-LHS533	0.00375	155.609	0.9637
166.98	PATU8988T-SmBKRAS-LgBCRAF	6	LY3009120	0.00375	155.609	1.07308
151.51	PATU8988T-SmBKRAS-LgBCRAF	6	DMSO		155.609	0.973661
151.88	PATU8988T-SmBKRAS-LgBCRAF	6	GDC0879	0.00375	155.609	0.976039
151.61	PATU8988T-SmBKRAS-LgBCRAF	6	Selumetinib	0.00375	155.609	0.974304
153.63	PATU8988T-SmBKRAS-LgBCRAF	6	NVP-LHS533	0.00375	155.609	0.987285
167.1	PATU8988T-SmBKRAS-LgBCRAF	6	LY3009120	0.00375	155.609	1.07385
161.63	PATU8988T-SmBKRAS-LgBCRAF	6	DMSO		155.609	1.0387
144.16	PATU8988T-SmBKRAS-LgBCRAF	6	DMSO		155.609	0.926427
150.88	PATU8988T-SmBKRAS-LgBCRAF	6	DMSO		155.609	0.969613
181.99	PATU8988T-SmBKRAS-LgBCRAF	6	DMSO		155.609	1.16954
163.67	PATU8988T-SmBKRAS-LgBCRAF	6	DMSO		155.609	1.05181
166.5	PATU8988T-SmBKRAS-LgBCRAF	6	DMSO		155.609	1.06999
146.17	PATU8988T-SmBKRAS-LgBCRAF	9	DMSO		137.482	1.06319
269.09	PATU8988T-SmBKRAS-LgBCRAF	9	GDC0879	15	137.482	1.95727
136.33	PATU8988T-SmBKRAS-LgBCRAF	9	Selumetinib	15	137.482	0.991618
217.61	PATU8988T-SmBKRAS-LgBCRAF	9	NVP-LHS533	15	137.482	1.58282
211.31	PATU8988T-SmBKRAS-LgBCRAF	9	LY3009120	15	137.482	1.537
131.16	PATU8988T-SmBKRAS-LgBCRAF	9	DMSO		137.482	0.954013
274.19	PATU8988T-SmBKRAS-LgBCRAF	9	GDC0879	15	137.482	1.99436
135.88	PATU8988T-SmBKRAS-LgBCRAF	9	Selumetinib	15	137.482	0.988345
222.88	PATU8988T-SmBKRAS-LgBCRAF	9	NVP-LHS533	15	137.482	1.62115
225.82	PATU8988T-SmBKRAS-LgBCRAF	9	LY3009120	15	137.482	1.64254
139.35	PATU8988T-SmBKRAS-LgBCRAF	9	DMSO		137.482	1.01358
260.3	PATU8988T-SmBKRAS-LgBCRAF	9	GDC0879	15	137.482	1.89333
134.38	PATU8988T-SmBKRAS-LgBCRAF	9	Selumetinib	15	137.482	0.977434
224.96	PATU8988T-SmBKRAS-LgBCRAF	9	NVP-LHS533	15	137.482	1.63628
222.55	PATU8988T-SmBKRAS-LgBCRAF	9	LY3009120	15	137.482	1.61875
136.1	PATU8988T-SmBKRAS-LgBCRAF	9	DMSO		137.482	0.989945
266.86	PATU8988T-SmBKRAS-LgBCRAF	9	GDC0879	7.5	137.482	1.94105
133.88	PATU8988T-SmBKRAS-LgBCRAF	9	Selumetinib	7.5	137.482	0.973797
217.24	PATU8988T-SmBKRAS-LgBCRAF	9	NVP-LHS533	7.5	137.482	1.58013
242.78	PATU8988T-SmBKRAS-LgBCRAF	9	LY3009120	7.5	137.482	1.7659
128.74	PATU8988T-SmBKRAS-LgBCRAF	9	DMSO		137.482	0.936411
262.65	PATU8988T-SmBKRAS-LgBCRAF	9	GDC0879	7.5	137.482	1.91043
128.03	PATU8988T-SmBKRAS-LgBCRAF	9	Selumetinib	7.5	137.482	0.931247
221.78	PATU8988T-SmBKRAS-LgBCRAF	9	NVP-LHS533	7.5	137.482	1.61315
244.94	PATU8988T-SmBKRAS-LgBCRAF	9	LY3009120	7.5	137.482	1.78161
136.98	PATU8988T-SmBKRAS-LgBCRAF	9	DMSO		137.482	0.996346
255.53	PATU8988T-SmBKRAS-LgBCRAF	9	GDC0879	7.5	137.482	1.85864
140.6	PATU8988T-SmBKRAS-LgBCRAF	9	Selumetinib	7.5	137.482	1.02268
228.02	PATU8988T-SmBKRAS-LgBCRAF	9	NVP-LHS533	7.5	137.482	1.65854
241.28	PATU8988T-SmBKRAS-LgBCRAF	9	LY3009120	7.5	137.482	1.75499
140.68	PATU8988T-SmBKRAS-LgBCRAF	9	DMSO		137.482	1.02326
263.62	PATU8988T-SmBKRAS-LgBCRAF	9	GDC0879	3.75	137.482	1.91748
149.36	PATU8988T-SmBKRAS-LgBCRAF	9	Selumetinib	3.75	137.482	1.08639
217.62	PATU8988T-SmBKRAS-LgBCRAF	9	NVP-LHS533	3.75	137.482	1.58289
270.86	PATU8988T-SmBKRAS-LgBCRAF	9	LY3009120	3.75	137.482	1.97014
129.28	PATU8988T-SmBKRAS-LgBCRAF	9	DMSO		137.482	0.940339
252.71	PATU8988T-SmBKRAS-LgBCRAF	9	GDC0879	3.75	137.482	1.83813
147.02	PATU8988T-SmBKRAS-LgBCRAF	9	Selumetinib	3.75	137.482	1.06937
207.11	PATU8988T-SmBKRAS-LgBCRAF	9	NVP-LHS533	3.75	137.482	1.50645
247.14	PATU8988T-SmBKRAS-LgBCRAF	9	LY3009120	3.75	137.482	1.79761
136.76	PATU8988T-SmBKRAS-LgBCRAF	9	DMSO		137.482	0.994746
264.34	PATU8988T-SmBKRAS-LgBCRAF	9	GDC0879	3.75	137.482	1.92272
155.46	PATU8988T-SmBKRAS-LgBCRAF	9	Selumetinib	3.75	137.482	1.13076
222.31	PATU8988T-SmBKRAS-LgBCRAF	9	NVP-LHS533	3.75	137.482	1.61701
247.47	PATU8988T-SmBKRAS-LgBCRAF	9	LY3009120	3.75	137.482	1.80001
131.91	PATU8988T-SmBKRAS-LgBCRAF	9	DMSO		137.482	0.959468
233.61	PATU8988T-SmBKRAS-LgBCRAF	9	GDC0879	1.875	137.482	1.6992
134.67	PATU8988T-SmBKRAS-LgBCRAF	9	Selumetinib	1.875	137.482	0.979544
226.67	PATU8988T-SmBKRAS-LgBCRAF	9	NVP-LHS533	1.875	137.482	1.64872
264.55	PATU8988T-SmBKRAS-LgBCRAF	9	LY3009120	1.875	137.482	1.92425
136.62	PATU8988T-SmBKRAS-LgBCRAF	9	DMSO		137.482	0.993727
258.49	PATU8988T-SmBKRAS-LgBCRAF	9	GDC0879	1.875	137.482	1.88017
143.23	PATU8988T-SmBKRAS-LgBCRAF	9	Selumetinib	1.875	137.482	1.04181
214.1	PATU8988T-SmBKRAS-LgBCRAF	9	NVP-LHS533	1.875	137.482	1.55729
263.2	PATU8988T-SmBKRAS-LgBCRAF	9	LY3009120	1.875	137.482	1.91443
143.28	PATU8988T-SmBKRAS-LgBCRAF	9	DMSO		137.482	1.04217
244.87	PATU8988T-SmBKRAS-LgBCRAF	9	GDC0879	1.875	137.482	1.7811
150.69	PATU8988T-SmBKRAS-LgBCRAF	9	Selumetinib	1.875	137.482	1.09607
222.72	PATU8988T-SmBKRAS-LgBCRAF	9	NVP-LHS533	1.875	137.482	1.61999
250.47	PATU8988T-SmBKRAS-LgBCRAF	9	LY3009120	1.875	137.482	1.82183
139.87	PATU8988T-SmBKRAS-LgBCRAF	9	DMSO		137.482	1.01737
223.61	PATU8988T-SmBKRAS-LgBCRAF	9	GDC0879	0.9375	137.482	1.62646
131.37	PATU8988T-SmBKRAS-LgBCRAF	9	Selumetinib	0.9375	137.482	0.955541
211.91	PATU8988T-SmBKRAS-LgBCRAF	9	NVP-LHS533	0.9375	137.482	1.54136
256.83	PATU8988T-SmBKRAS-LgBCRAF	9	LY3009120	0.9375	137.482	1.86809
136.44	PATU8988T-SmBKRAS-LgBCRAF	9	DMSO		137.482	0.992418
236.38	PATU8988T-SmBKRAS-LgBCRAF	9	GDC0879	0.9375	137.482	1.71935
136.02	PATU8988T-SmBKRAS-LgBCRAF	9	Selumetinib	0.9375	137.482	0.989363
207.46	PATU8988T-SmBKRAS-LgBCRAF	9	NVP-LHS533	0.9375	137.482	1.50899
259.16	PATU8988T-SmBKRAS-LgBCRAF	9	LY3009120	0.9375	137.482	1.88504
148.18	PATU8988T-SmBKRAS-LgBCRAF	9	DMSO		137.482	1.07781
244.06	PATU8988T-SmBKRAS-LgBCRAF	9	GDC0879	0.9375	137.482	1.77521
142.45	PATU8988T-SmBKRAS-LgBCRAF	9	Selumetinib	0.9375	137.482	1.03613
220.54	PATU8988T-SmBKRAS-LgBCRAF	9	NVP-LHS533	0.9375	137.482	1.60413
256.21	PATU8988T-SmBKRAS-LgBCRAF	9	LY3009120	0.9375	137.482	1.86358
133.76	PATU8988T-SmBKRAS-LgBCRAF	9	DMSO		137.482	0.972925
223.23	PATU8988T-SmBKRAS-LgBCRAF	9	GDC0879	0.46875	137.482	1.6237
134.13	PATU8988T-SmBKRAS-LgBCRAF	9	Selumetinib	0.46875	137.482	0.975616
210.63	PATU8988T-SmBKRAS-LgBCRAF	9	NVP-LHS533	0.46875	137.482	1.53205
251.07	PATU8988T-SmBKRAS-LgBCRAF	9	LY3009120	0.46875	137.482	1.8262
134.14	PATU8988T-SmBKRAS-LgBCRAF	9	DMSO		137.482	0.975689
206.04	PATU8988T-SmBKRAS-LgBCRAF	9	GDC0879	0.46875	137.482	1.49866
134.5	PATU8988T-SmBKRAS-LgBCRAF	9	Selumetinib	0.46875	137.482	0.978307
207.24	PATU8988T-SmBKRAS-LgBCRAF	9	NVP-LHS533	0.46875	137.482	1.50739
251.93	PATU8988T-SmBKRAS-LgBCRAF	9	LY3009120	0.46875	137.482	1.83245
140.97	PATU8988T-SmBKRAS-LgBCRAF	9	DMSO		137.482	1.02537
209.06	PATU8988T-SmBKRAS-LgBCRAF	9	GDC0879	0.46875	137.482	1.52063
137.15	PATU8988T-SmBKRAS-LgBCRAF	9	Selumetinib	0.46875	137.482	0.997582
209.03	PATU8988T-SmBKRAS-LgBCRAF	9	NVP-LHS533	0.46875	137.482	1.52041
242.87	PATU8988T-SmBKRAS-LgBCRAF	9	LY3009120	0.46875	137.482	1.76655
140.71	PATU8988T-SmBKRAS-LgBCRAF	9	DMSO		137.482	1.02348
183.1	PATU8988T-SmBKRAS-LgBCRAF	9	GDC0879	0.24	137.482	1.33181
129.03	PATU8988T-SmBKRAS-LgBCRAF	9	Selumetinib	0.24	137.482	0.93852
188.69	PATU8988T-SmBKRAS-LgBCRAF	9	NVP-LHS533	0.24	137.482	1.37247
238.83	PATU8988T-SmBKRAS-LgBCRAF	9	LY3009120	0.24	137.482	1.73717
136.42	PATU8988T-SmBKRAS-LgBCRAF	9	DMSO		137.482	0.992272
180.1	PATU8988T-SmBKRAS-LgBCRAF	9	GDC0879	0.24	137.482	1.30999
137.3	PATU8988T-SmBKRAS-LgBCRAF	9	Selumetinib	0.24	137.482	0.998673
204.26	PATU8988T-SmBKRAS-LgBCRAF	9	NVP-LHS533	0.24	137.482	1.48572
246.99	PATU8988T-SmBKRAS-LgBCRAF	9	LY3009120	0.24	137.482	1.79652
132.15	PATU8988T-SmBKRAS-LgBCRAF	9	DMSO		137.482	0.961214
181.2	PATU8988T-SmBKRAS-LgBCRAF	9	GDC0879	0.24	137.482	1.31799
136.34	PATU8988T-SmBKRAS-LgBCRAF	9	Selumetinib	0.24	137.482	0.991691
195.38	PATU8988T-SmBKRAS-LgBCRAF	9	NVP-LHS533	0.24	137.482	1.42113
241.64	PATU8988T-SmBKRAS-LgBCRAF	9	LY3009120	0.24	137.482	1.75761
149.41	PATU8988T-SmBKRAS-LgBCRAF	9	DMSO		137.482	1.08676
153.72	PATU8988T-SmBKRAS-LgBCRAF	9	GDC0879	0.12	137.482	1.11811
128.59	PATU8988T-SmBKRAS-LgBCRAF	9	Selumetinib	0.12	137.482	0.93532
179.94	PATU8988T-SmBKRAS-LgBCRAF	9	NVP-LHS533	0.12	137.482	1.30882
222.65	PATU8988T-SmBKRAS-LgBCRAF	9	LY3009120	0.12	137.482	1.61948
135.72	PATU8988T-SmBKRAS-LgBCRAF	9	DMSO		137.482	0.987181
162.05	PATU8988T-SmBKRAS-LgBCRAF	9	GDC0879	0.12	137.482	1.1787
124.25	PATU8988T-SmBKRAS-LgBCRAF	9	Selumetinib	0.12	137.482	0.903752
189.26	PATU8988T-SmBKRAS-LgBCRAF	9	NVP-LHS533	0.12	137.482	1.37661
204.17	PATU8988T-SmBKRAS-LgBCRAF	9	LY3009120	0.12	137.482	1.48506
140.42	PATU8988T-SmBKRAS-LgBCRAF	9	DMSO		137.482	1.02137
153.09	PATU8988T-SmBKRAS-LgBCRAF	9	GDC0879	0.12	137.482	1.11352
133.67	PATU8988T-SmBKRAS-LgBCRAF	9	Selumetinib	0.12	137.482	0.97227
184.39	PATU8988T-SmBKRAS-LgBCRAF	9	NVP-LHS533	0.12	137.482	1.34119
214.21	PATU8988T-SmBKRAS-LgBCRAF	9	LY3009120	0.12	137.482	1.55809
139.27	PATU8988T-SmBKRAS-LgBCRAF	9	DMSO		137.482	1.013
145.34	PATU8988T-SmBKRAS-LgBCRAF	9	GDC0879	0.06	137.482	1.05715
130.41	PATU8988T-SmBKRAS-LgBCRAF	9	Selumetinib	0.06	137.482	0.948558
171.88	PATU8988T-SmBKRAS-LgBCRAF	9	NVP-LHS533	0.06	137.482	1.2502
200.48	PATU8988T-SmBKRAS-LgBCRAF	9	LY3009120	0.06	137.482	1.45822
128.92	PATU8988T-SmBKRAS-LgBCRAF	9	DMSO		137.482	0.93772
147.26	PATU8988T-SmBKRAS-LgBCRAF	9	GDC0879	0.06	137.482	1.07112
134.85	PATU8988T-SmBKRAS-LgBCRAF	9	Selumetinib	0.06	137.482	0.980853
175.1	PATU8988T-SmBKRAS-LgBCRAF	9	NVP-LHS533	0.06	137.482	1.27362
201.22	PATU8988T-SmBKRAS-LgBCRAF	9	LY3009120	0.06	137.482	1.46361
131.41	PATU8988T-SmBKRAS-LgBCRAF	9	DMSO		137.482	0.955831
144.8	PATU8988T-SmBKRAS-LgBCRAF	9	GDC0879	0.06	137.482	1.05323
125.98	PATU8988T-SmBKRAS-LgBCRAF	9	Selumetinib	0.06	137.482	0.916336
177.59	PATU8988T-SmBKRAS-LgBCRAF	9	NVP-LHS533	0.06	137.482	1.29173
194.27	PATU8988T-SmBKRAS-LgBCRAF	9	LY3009120	0.06	137.482	1.41305
131.02	PATU8988T-SmBKRAS-LgBCRAF	9	DMSO		137.482	0.952995
140.21	PATU8988T-SmBKRAS-LgBCRAF	9	GDC0879	0.03	137.482	1.01984
124.74	PATU8988T-SmBKRAS-LgBCRAF	9	Selumetinib	0.03	137.482	0.907316
165.32	PATU8988T-SmBKRAS-LgBCRAF	9	NVP-LHS533	0.03	137.482	1.20248
185.04	PATU8988T-SmBKRAS-LgBCRAF	9	LY3009120	0.03	137.482	1.34592
129.31	PATU8988T-SmBKRAS-LgBCRAF	9	DMSO		137.482	0.940557
137.21	PATU8988T-SmBKRAS-LgBCRAF	9	GDC0879	0.03	137.482	0.998019
128.73	PATU8988T-SmBKRAS-LgBCRAF	9	Selumetinib	0.03	137.482	0.936338
157.5	PATU8988T-SmBKRAS-LgBCRAF	9	NVP-LHS533	0.03	137.482	1.1456
188.76	PATU8988T-SmBKRAS-LgBCRAF	9	LY3009120	0.03	137.482	1.37298
129.65	PATU8988T-SmBKRAS-LgBCRAF	9	DMSO		137.482	0.94303
138.73	PATU8988T-SmBKRAS-LgBCRAF	9	GDC0879	0.03	137.482	1.00907
135.4	PATU8988T-SmBKRAS-LgBCRAF	9	Selumetinib	0.03	137.482	0.984853
166.86	PATU8988T-SmBKRAS-LgBCRAF	9	NVP-LHS533	0.03	137.482	1.21368
185.72	PATU8988T-SmBKRAS-LgBCRAF	9	LY3009120	0.03	137.482	1.35086
144.44	PATU8988T-SmBKRAS-LgBCRAF	9	DMSO		137.482	1.05061
132.38	PATU8988T-SmBKRAS-LgBCRAF	9	GDC0879	0.015	137.482	0.962887
122.5	PATU8988T-SmBKRAS-LgBCRAF	9	Selumetinib	0.015	137.482	0.891023
147.03	PATU8988T-SmBKRAS-LgBCRAF	9	NVP-LHS533	0.015	137.482	1.06945
163.78	PATU8988T-SmBKRAS-LgBCRAF	9	LY3009120	0.015	137.482	1.19128
135.5	PATU8988T-SmBKRAS-LgBCRAF	9	DMSO		137.482	0.985581
127.67	PATU8988T-SmBKRAS-LgBCRAF	9	GDC0879	0.015	137.482	0.928628
138.02	PATU8988T-SmBKRAS-LgBCRAF	9	Selumetinib	0.015	137.482	1.00391
143.64	PATU8988T-SmBKRAS-LgBCRAF	9	NVP-LHS533	0.015	137.482	1.04479
162.43	PATU8988T-SmBKRAS-LgBCRAF	9	LY3009120	0.015	137.482	1.18146
133.63	PATU8988T-SmBKRAS-LgBCRAF	9	DMSO		137.482	0.971979
123.59	PATU8988T-SmBKRAS-LgBCRAF	9	GDC0879	0.015	137.482	0.898951
126.5	PATU8988T-SmBKRAS-LgBCRAF	9	Selumetinib	0.015	137.482	0.920118
141.66	PATU8988T-SmBKRAS-LgBCRAF	9	NVP-LHS533	0.015	137.482	1.03039
163.66	PATU8988T-SmBKRAS-LgBCRAF	9	LY3009120	0.015	137.482	1.19041
143.09	PATU8988T-SmBKRAS-LgBCRAF	9	DMSO		137.482	1.04079
138.95	PATU8988T-SmBKRAS-LgBCRAF	9	GDC0879	0.0075	137.482	1.01067
132.2	PATU8988T-SmBKRAS-LgBCRAF	9	Selumetinib	0.0075	137.482	0.961578
146.03	PATU8988T-SmBKRAS-LgBCRAF	9	NVP-LHS533	0.0075	137.482	1.06217
153.82	PATU8988T-SmBKRAS-LgBCRAF	9	LY3009120	0.0075	137.482	1.11883
134.4	PATU8988T-SmBKRAS-LgBCRAF	9	DMSO		137.482	0.97758
127.9	PATU8988T-SmBKRAS-LgBCRAF	9	GDC0879	0.0075	137.482	0.930301
125.92	PATU8988T-SmBKRAS-LgBCRAF	9	Selumetinib	0.0075	137.482	0.915899
135.08	PATU8988T-SmBKRAS-LgBCRAF	9	NVP-LHS533	0.0075	137.482	0.982526
163.6	PATU8988T-SmBKRAS-LgBCRAF	9	LY3009120	0.0075	137.482	1.18997
125.87	PATU8988T-SmBKRAS-LgBCRAF	9	DMSO		137.482	0.915535
127.8	PATU8988T-SmBKRAS-LgBCRAF	9	GDC0879	0.0075	137.482	0.929574
125.72	PATU8988T-SmBKRAS-LgBCRAF	9	Selumetinib	0.0075	137.482	0.914444
137.93	PATU8988T-SmBKRAS-LgBCRAF	9	NVP-LHS533	0.0075	137.482	1.00326
154.61	PATU8988T-SmBKRAS-LgBCRAF	9	LY3009120	0.0075	137.482	1.12458
140.4	PATU8988T-SmBKRAS-LgBCRAF	9	DMSO		137.482	1.02122
136.81	PATU8988T-SmBKRAS-LgBCRAF	9	GDC0879	0.00375	137.482	0.995109
129.45	PATU8988T-SmBKRAS-LgBCRAF	9	Selumetinib	0.00375	137.482	0.941575
138.42	PATU8988T-SmBKRAS-LgBCRAF	9	NVP-LHS533	0.00375	137.482	1.00682
149.38	PATU8988T-SmBKRAS-LgBCRAF	9	LY3009120	0.00375	137.482	1.08654
132.04	PATU8988T-SmBKRAS-LgBCRAF	9	DMSO		137.482	0.960414
132.2	PATU8988T-SmBKRAS-LgBCRAF	9	GDC0879	0.00375	137.482	0.961578
124.76	PATU8988T-SmBKRAS-LgBCRAF	9	Selumetinib	0.00375	137.482	0.907462
136.36	PATU8988T-SmBKRAS-LgBCRAF	9	NVP-LHS533	0.00375	137.482	0.991836
148.57	PATU8988T-SmBKRAS-LgBCRAF	9	LY3009120	0.00375	137.482	1.08065
133.25	PATU8988T-SmBKRAS-LgBCRAF	9	DMSO		137.482	0.969215
125.36	PATU8988T-SmBKRAS-LgBCRAF	9	GDC0879	0.00375	137.482	0.911826
125.53	PATU8988T-SmBKRAS-LgBCRAF	9	Selumetinib	0.00375	137.482	0.913062
131.68	PATU8988T-SmBKRAS-LgBCRAF	9	NVP-LHS533	0.00375	137.482	0.957795
151.95	PATU8988T-SmBKRAS-LgBCRAF	9	LY3009120	0.00375	137.482	1.10523
139.25	PATU8988T-SmBKRAS-LgBCRAF	9	DMSO		137.482	1.01286
131.56	PATU8988T-SmBKRAS-LgBCRAF	9	DMSO		137.482	0.956923
124.91	PATU8988T-SmBKRAS-LgBCRAF	9	DMSO		137.482	0.908553
142.61	PATU8988T-SmBKRAS-LgBCRAF	9	DMSO		137.482	1.0373
132.77	PATU8988T-SmBKRAS-LgBCRAF	9	DMSO		137.482	0.965724
135.62	PATU8988T-SmBKRAS-LgBCRAF	9	DMSO		137.482	0.986454
148	PATU8988T-SmBKRAS-LgBCRAF	9	DMSO		137.482	1.0765
302.07	PATU8988T-SmBKRAS-LgBCRAF	9	GDC0879	15	137.482	2.19715
132.9	PATU8988T-SmBKRAS-LgBCRAF	9	Selumetinib	15	137.482	0.966669
234.05	PATU8988T-SmBKRAS-LgBCRAF	9	NVP-LHS533	15	137.482	1.7024
228.81	PATU8988T-SmBKRAS-LgBCRAF	9	LY3009120	15	137.482	1.66429
130.33	PATU8988T-SmBKRAS-LgBCRAF	9	DMSO		137.482	0.947976
282.62	PATU8988T-SmBKRAS-LgBCRAF	9	GDC0879	15	137.482	2.05568
127.62	PATU8988T-SmBKRAS-LgBCRAF	9	Selumetinib	15	137.482	0.928264
215.23	PATU8988T-SmBKRAS-LgBCRAF	9	NVP-LHS533	15	137.482	1.56551
223.03	PATU8988T-SmBKRAS-LgBCRAF	9	LY3009120	15	137.482	1.62224
139.44	PATU8988T-SmBKRAS-LgBCRAF	9	DMSO		137.482	1.01424
289.33	PATU8988T-SmBKRAS-LgBCRAF	9	GDC0879	15	137.482	2.10449
136.17	PATU8988T-SmBKRAS-LgBCRAF	9	Selumetinib	15	137.482	0.990454
226.98	PATU8988T-SmBKRAS-LgBCRAF	9	NVP-LHS533	15	137.482	1.65098
226.48	PATU8988T-SmBKRAS-LgBCRAF	9	LY3009120	15	137.482	1.64734
152.19	PATU8988T-SmBKRAS-LgBCRAF	9	DMSO		137.482	1.10698
274.85	PATU8988T-SmBKRAS-LgBCRAF	9	GDC0879	7.5	137.482	1.99917
134.64	PATU8988T-SmBKRAS-LgBCRAF	9	Selumetinib	7.5	137.482	0.979325
246.9	PATU8988T-SmBKRAS-LgBCRAF	9	NVP-LHS533	7.5	137.482	1.79587
241.25	PATU8988T-SmBKRAS-LgBCRAF	9	LY3009120	7.5	137.482	1.75477
135.4	PATU8988T-SmBKRAS-LgBCRAF	9	DMSO		137.482	0.984853
269.91	PATU8988T-SmBKRAS-LgBCRAF	9	GDC0879	7.5	137.482	1.96323
132.92	PATU8988T-SmBKRAS-LgBCRAF	9	Selumetinib	7.5	137.482	0.966815
219.43	PATU8988T-SmBKRAS-LgBCRAF	9	NVP-LHS533	7.5	137.482	1.59606
250.64	PATU8988T-SmBKRAS-LgBCRAF	9	LY3009120	7.5	137.482	1.82307
137.05	PATU8988T-SmBKRAS-LgBCRAF	9	DMSO		137.482	0.996855
277.76	PATU8988T-SmBKRAS-LgBCRAF	9	GDC0879	7.5	137.482	2.02033
139.02	PATU8988T-SmBKRAS-LgBCRAF	9	Selumetinib	7.5	137.482	1.01118
224.93	PATU8988T-SmBKRAS-LgBCRAF	9	NVP-LHS533	7.5	137.482	1.63606
260	PATU8988T-SmBKRAS-LgBCRAF	9	LY3009120	7.5	137.482	1.89115
144.33	PATU8988T-SmBKRAS-LgBCRAF	9	DMSO		137.482	1.04981
270.27	PATU8988T-SmBKRAS-LgBCRAF	9	GDC0879	3.75	137.482	1.96585
150.39	PATU8988T-SmBKRAS-LgBCRAF	9	Selumetinib	3.75	137.482	1.09389
227.32	PATU8988T-SmBKRAS-LgBCRAF	9	NVP-LHS533	3.75	137.482	1.65345
265.29	PATU8988T-SmBKRAS-LgBCRAF	9	LY3009120	3.75	137.482	1.92963
134.47	PATU8988T-SmBKRAS-LgBCRAF	9	DMSO		137.482	0.978089
256.53	PATU8988T-SmBKRAS-LgBCRAF	9	GDC0879	3.75	137.482	1.86591
147.59	PATU8988T-SmBKRAS-LgBCRAF	9	Selumetinib	3.75	137.482	1.07352
209.39	PATU8988T-SmBKRAS-LgBCRAF	9	NVP-LHS533	3.75	137.482	1.52303
277.61	PATU8988T-SmBKRAS-LgBCRAF	9	LY3009120	3.75	137.482	2.01924
136.85	PATU8988T-SmBKRAS-LgBCRAF	9	DMSO		137.482	0.9954
258.66	PATU8988T-SmBKRAS-LgBCRAF	9	GDC0879	3.75	137.482	1.8814
156.78	PATU8988T-SmBKRAS-LgBCRAF	9	Selumetinib	3.75	137.482	1.14036
221.6	PATU8988T-SmBKRAS-LgBCRAF	9	NVP-LHS533	3.75	137.482	1.61184
254.09	PATU8988T-SmBKRAS-LgBCRAF	9	LY3009120	3.75	137.482	1.84816
149.78	PATU8988T-SmBKRAS-LgBCRAF	9	DMSO		137.482	1.08945
270.4	PATU8988T-SmBKRAS-LgBCRAF	9	GDC0879	1.875	137.482	1.9668
141.9	PATU8988T-SmBKRAS-LgBCRAF	9	Selumetinib	1.875	137.482	1.03213
220.28	PATU8988T-SmBKRAS-LgBCRAF	9	NVP-LHS533	1.875	137.482	1.60224
267.47	PATU8988T-SmBKRAS-LgBCRAF	9	LY3009120	1.875	137.482	1.94549
135.44	PATU8988T-SmBKRAS-LgBCRAF	9	DMSO		137.482	0.985144
273.69	PATU8988T-SmBKRAS-LgBCRAF	9	GDC0879	1.875	137.482	1.99073
136.19	PATU8988T-SmBKRAS-LgBCRAF	9	Selumetinib	1.875	137.482	0.9906
224.05	PATU8988T-SmBKRAS-LgBCRAF	9	NVP-LHS533	1.875	137.482	1.62966
269.38	PATU8988T-SmBKRAS-LgBCRAF	9	LY3009120	1.875	137.482	1.95938
141.78	PATU8988T-SmBKRAS-LgBCRAF	9	DMSO		137.482	1.03126
261.59	PATU8988T-SmBKRAS-LgBCRAF	9	GDC0879	1.875	137.482	1.90272
149.67	PATU8988T-SmBKRAS-LgBCRAF	9	Selumetinib	1.875	137.482	1.08865
225.82	PATU8988T-SmBKRAS-LgBCRAF	9	NVP-LHS533	1.875	137.482	1.64254
259.76	PATU8988T-SmBKRAS-LgBCRAF	9	LY3009120	1.875	137.482	1.88941
145.27	PATU8988T-SmBKRAS-LgBCRAF	9	DMSO		137.482	1.05664
248.23	PATU8988T-SmBKRAS-LgBCRAF	9	GDC0879	0.9375	137.482	1.80554
138.63	PATU8988T-SmBKRAS-LgBCRAF	9	Selumetinib	0.9375	137.482	1.00835
217.43	PATU8988T-SmBKRAS-LgBCRAF	9	NVP-LHS533	0.9375	137.482	1.58151
265.93	PATU8988T-SmBKRAS-LgBCRAF	9	LY3009120	0.9375	137.482	1.93428
134.78	PATU8988T-SmBKRAS-LgBCRAF	9	DMSO		137.482	0.980344
243.11	PATU8988T-SmBKRAS-LgBCRAF	9	GDC0879	0.9375	137.482	1.7683
135.86	PATU8988T-SmBKRAS-LgBCRAF	9	Selumetinib	0.9375	137.482	0.988199
215.39	PATU8988T-SmBKRAS-LgBCRAF	9	NVP-LHS533	0.9375	137.482	1.56667
256.74	PATU8988T-SmBKRAS-LgBCRAF	9	LY3009120	0.9375	137.482	1.86744
136.13	PATU8988T-SmBKRAS-LgBCRAF	9	DMSO		137.482	0.990163
240.29	PATU8988T-SmBKRAS-LgBCRAF	9	GDC0879	0.9375	137.482	1.74779
135.89	PATU8988T-SmBKRAS-LgBCRAF	9	Selumetinib	0.9375	137.482	0.988417
225.16	PATU8988T-SmBKRAS-LgBCRAF	9	NVP-LHS533	0.9375	137.482	1.63774
277.21	PATU8988T-SmBKRAS-LgBCRAF	9	LY3009120	0.9375	137.482	2.01633
142.52	PATU8988T-SmBKRAS-LgBCRAF	9	DMSO		137.482	1.03664
222.63	PATU8988T-SmBKRAS-LgBCRAF	9	GDC0879	0.46875	137.482	1.61933
131.83	PATU8988T-SmBKRAS-LgBCRAF	9	Selumetinib	0.46875	137.482	0.958886
200.65	PATU8988T-SmBKRAS-LgBCRAF	9	NVP-LHS533	0.46875	137.482	1.45946
251.01	PATU8988T-SmBKRAS-LgBCRAF	9	LY3009120	0.46875	137.482	1.82576
138.45	PATU8988T-SmBKRAS-LgBCRAF	9	DMSO		137.482	1.00704
214.74	PATU8988T-SmBKRAS-LgBCRAF	9	GDC0879	0.46875	137.482	1.56195
134.11	PATU8988T-SmBKRAS-LgBCRAF	9	Selumetinib	0.46875	137.482	0.97547
200.27	PATU8988T-SmBKRAS-LgBCRAF	9	NVP-LHS533	0.46875	137.482	1.4567
244.82	PATU8988T-SmBKRAS-LgBCRAF	9	LY3009120	0.46875	137.482	1.78074
141.11	PATU8988T-SmBKRAS-LgBCRAF	9	DMSO		137.482	1.02639
225.94	PATU8988T-SmBKRAS-LgBCRAF	9	GDC0879	0.46875	137.482	1.64341
138.08	PATU8988T-SmBKRAS-LgBCRAF	9	Selumetinib	0.46875	137.482	1.00435
219.91	PATU8988T-SmBKRAS-LgBCRAF	9	NVP-LHS533	0.46875	137.482	1.59955
273.21	PATU8988T-SmBKRAS-LgBCRAF	9	LY3009120	0.46875	137.482	1.98724
144.72	PATU8988T-SmBKRAS-LgBCRAF	9	DMSO		137.482	1.05264
185.73	PATU8988T-SmBKRAS-LgBCRAF	9	GDC0879	0.24	137.482	1.35094
134.34	PATU8988T-SmBKRAS-LgBCRAF	9	Selumetinib	0.24	137.482	0.977143
196.41	PATU8988T-SmBKRAS-LgBCRAF	9	NVP-LHS533	0.24	137.482	1.42862
231.45	PATU8988T-SmBKRAS-LgBCRAF	9	LY3009120	0.24	137.482	1.68349
133.32	PATU8988T-SmBKRAS-LgBCRAF	9	DMSO		137.482	0.969724
190.36	PATU8988T-SmBKRAS-LgBCRAF	9	GDC0879	0.24	137.482	1.38461
130.81	PATU8988T-SmBKRAS-LgBCRAF	9	Selumetinib	0.24	137.482	0.951467
194.5	PATU8988T-SmBKRAS-LgBCRAF	9	NVP-LHS533	0.24	137.482	1.41473
240.44	PATU8988T-SmBKRAS-LgBCRAF	9	LY3009120	0.24	137.482	1.74888
143.64	PATU8988T-SmBKRAS-LgBCRAF	9	DMSO		137.482	1.04479
200.61	PATU8988T-SmBKRAS-LgBCRAF	9	GDC0879	0.24	137.482	1.45917
123.84	PATU8988T-SmBKRAS-LgBCRAF	9	Selumetinib	0.24	137.482	0.90077
205.97	PATU8988T-SmBKRAS-LgBCRAF	9	NVP-LHS533	0.24	137.482	1.49816
248.44	PATU8988T-SmBKRAS-LgBCRAF	9	LY3009120	0.24	137.482	1.80707
139	PATU8988T-SmBKRAS-LgBCRAF	9	DMSO		137.482	1.01104
157.98	PATU8988T-SmBKRAS-LgBCRAF	9	GDC0879	0.12	137.482	1.14909
124.73	PATU8988T-SmBKRAS-LgBCRAF	9	Selumetinib	0.12	137.482	0.907243
196.44	PATU8988T-SmBKRAS-LgBCRAF	9	NVP-LHS533	0.12	137.482	1.42884
218	PATU8988T-SmBKRAS-LgBCRAF	9	LY3009120	0.12	137.482	1.58566
127.64	PATU8988T-SmBKRAS-LgBCRAF	9	DMSO		137.482	0.92841
160.62	PATU8988T-SmBKRAS-LgBCRAF	9	GDC0879	0.12	137.482	1.1683
133.24	PATU8988T-SmBKRAS-LgBCRAF	9	Selumetinib	0.12	137.482	0.969142
181.24	PATU8988T-SmBKRAS-LgBCRAF	9	NVP-LHS533	0.12	137.482	1.31828
219.94	PATU8988T-SmBKRAS-LgBCRAF	9	LY3009120	0.12	137.482	1.59977
127.62	PATU8988T-SmBKRAS-LgBCRAF	9	DMSO		137.482	0.928264
156.37	PATU8988T-SmBKRAS-LgBCRAF	9	GDC0879	0.12	137.482	1.13738
137.84	PATU8988T-SmBKRAS-LgBCRAF	9	Selumetinib	0.12	137.482	1.0026
180.71	PATU8988T-SmBKRAS-LgBCRAF	9	NVP-LHS533	0.12	137.482	1.31442
220.3	PATU8988T-SmBKRAS-LgBCRAF	9	LY3009120	0.12	137.482	1.60239
141.33	PATU8988T-SmBKRAS-LgBCRAF	9	DMSO		137.482	1.02799
153.94	PATU8988T-SmBKRAS-LgBCRAF	9	GDC0879	0.06	137.482	1.11971
132.63	PATU8988T-SmBKRAS-LgBCRAF	9	Selumetinib	0.06	137.482	0.964705
188.64	PATU8988T-SmBKRAS-LgBCRAF	9	NVP-LHS533	0.06	137.482	1.3721
207.19	PATU8988T-SmBKRAS-LgBCRAF	9	LY3009120	0.06	137.482	1.50703
133.01	PATU8988T-SmBKRAS-LgBCRAF	9	DMSO		137.482	0.967469
141.64	PATU8988T-SmBKRAS-LgBCRAF	9	GDC0879	0.06	137.482	1.03024
124.04	PATU8988T-SmBKRAS-LgBCRAF	9	Selumetinib	0.06	137.482	0.902225
184.06	PATU8988T-SmBKRAS-LgBCRAF	9	NVP-LHS533	0.06	137.482	1.33879
198.11	PATU8988T-SmBKRAS-LgBCRAF	9	LY3009120	0.06	137.482	1.44098
134.89	PATU8988T-SmBKRAS-LgBCRAF	9	DMSO		137.482	0.981144
148.81	PATU8988T-SmBKRAS-LgBCRAF	9	GDC0879	0.06	137.482	1.08239
131.92	PATU8988T-SmBKRAS-LgBCRAF	9	Selumetinib	0.06	137.482	0.959541
168.73	PATU8988T-SmBKRAS-LgBCRAF	9	NVP-LHS533	0.06	137.482	1.22728
199.6	PATU8988T-SmBKRAS-LgBCRAF	9	LY3009120	0.06	137.482	1.45182
140.96	PATU8988T-SmBKRAS-LgBCRAF	9	DMSO		137.482	1.02529
143.56	PATU8988T-SmBKRAS-LgBCRAF	9	GDC0879	0.03	137.482	1.04421
134.89	PATU8988T-SmBKRAS-LgBCRAF	9	Selumetinib	0.03	137.482	0.981144
164.46	PATU8988T-SmBKRAS-LgBCRAF	9	NVP-LHS533	0.03	137.482	1.19623
188.87	PATU8988T-SmBKRAS-LgBCRAF	9	LY3009120	0.03	137.482	1.37378
133.26	PATU8988T-SmBKRAS-LgBCRAF	9	DMSO		137.482	0.969288
131.5	PATU8988T-SmBKRAS-LgBCRAF	9	GDC0879	0.03	137.482	0.956486
127.98	PATU8988T-SmBKRAS-LgBCRAF	9	Selumetinib	0.03	137.482	0.930883
170.54	PATU8988T-SmBKRAS-LgBCRAF	9	NVP-LHS533	0.03	137.482	1.24045
185.6	PATU8988T-SmBKRAS-LgBCRAF	9	LY3009120	0.03	137.482	1.34999
128.71	PATU8988T-SmBKRAS-LgBCRAF	9	DMSO		137.482	0.936193
139.09	PATU8988T-SmBKRAS-LgBCRAF	9	GDC0879	0.03	137.482	1.01169
137.23	PATU8988T-SmBKRAS-LgBCRAF	9	Selumetinib	0.03	137.482	0.998164
161.77	PATU8988T-SmBKRAS-LgBCRAF	9	NVP-LHS533	0.03	137.482	1.17666
183.21	PATU8988T-SmBKRAS-LgBCRAF	9	LY3009120	0.03	137.482	1.33261
137.59	PATU8988T-SmBKRAS-LgBCRAF	9	DMSO		137.482	1.00078
128.61	PATU8988T-SmBKRAS-LgBCRAF	9	GDC0879	0.015	137.482	0.935465
125.74	PATU8988T-SmBKRAS-LgBCRAF	9	Selumetinib	0.015	137.482	0.91459
151.84	PATU8988T-SmBKRAS-LgBCRAF	9	NVP-LHS533	0.015	137.482	1.10443
167.55	PATU8988T-SmBKRAS-LgBCRAF	9	LY3009120	0.015	137.482	1.2187
135.01	PATU8988T-SmBKRAS-LgBCRAF	9	DMSO		137.482	0.982017
134.15	PATU8988T-SmBKRAS-LgBCRAF	9	GDC0879	0.015	137.482	0.975761
[truncated: 446 more rows]

[truncated: 7 more sheets: Figure 2D, Figure 2E, Supplementary Figure 2B, Supplementary Figure 2C, Supplementary Figure 2D, Supplementary Figure 2E, Vector sequences]
